# Supplementary material for: Salmonella Typhi whole genome sequencing in Rwanda shows a diverse historical population with recent introduction of haplotype H58
Source: PLoS Negl Trop Dis. 2023 Jun 16;17(6):e0011285. doi: 10.1371/journal.pntd.0011285 (PMC10310045; doi:10.1371/journal.pntd.0011285)
Supplement: S1 Table — (XLSX) [file pntd.0011285.s002.xlsx]

## Sheet: S1A Table
I. Historical isolates							II. Recent isolates
Strain ID	SRA accession number	GenBank accession number	Year of isolation	District of origin			Strain ID	SRA accession number	GenBank accession number	Year of isolation	District of origin
317_84	SRR12278740	JACBIS000000000	1984	Kicukiro			B033_10	SRR12278722	JACBHT000000000	2010	Musanze
318_84	SRR12278739	JACBIR000000000	1984	Kicukiro			B052_10	SRR12278721	JACBHS000000000	2010	Bugesera
320_84	SRR12278728	JACBIQ000000000	1984	Kicukiro			B069_10	SRR12278720	JACBHR000000000	2010	Rutsiro
321A_84	SRR12278717	JACBIP000000000	1984	Kicukiro			B091_10	SRR12278719	JACBHQ000000000	2010	Huye
322A_84	SRR12278706	JACBIO000000000	1984	Kicukiro			B098_10	SRR12278718	JACBHP000000000	2010	Huye
325_84	SRR12278695	JACBIN000000000	1984	Kicukiro			B103_10	SRR12278716	JACBHO000000000	2010	Ngoma
326_84	SRR12278693	JACBIM000000000	1984	Kicukiro			B105_10	SRR12278715	JACBHN000000000	2010	Kirehe
328_84	SRR12278692	JACBIL000000000	1984	Kicukiro			BS026_10	SRR12278714	JACBHM000000000	2010	Gakenke
333A_84	SRR12278691	JACBIK000000000	1984	Kicukiro			BS042_10	SRR12278713	JACBHL000000000	2010	Rubavu
353_85	SRR12278690	JACBIJ000000000	1985	Huye			BS055_10	SRR12278712	JACBHK000000000	2010	Rusizi
354_85	SRR12278738	JACBII000000000	1985	Huye			BS056_10	SRR12278711	JACBHJ000000000	2010	Rusizi
358_85	SRR12278737	JACBIH000000000	1985	Huye			B009_11	SRR12278710	JACBHI000000000	2011	Huye
360_85	SRR12278736	JACBIG000000000	1985	Huye			B014_11	SRR12278709	JACBHI000000000	2011	Huye
361_85	SRR12278735	JACBIF000000000	1985	Huye			253A_13	SRR12278708	JACBHG000000000	2013	Ngororero
405_85	SRR12278726	JACBIE000000000	1985	Rubavu			270_13	SRR12278707	JACBHF000000000	2013	Ruhango
407_85	SRR12278725	JACBID000000000	1985	Rubavu			326A_13	SRR12278705	JACBHE000000000	2013	Rusizi
412_85	SRR12278724	JACBIC000000000	1985	Rubavu			380_13	SRR12278704	JACBHD000000000	2013	Rusizi
430_85	SRR12278734	JACBIB000000000	1985	Huye			474_13	SRR12278703	JACBHC000000000	2013	Gicumbi
431_85	SRR12278733	JACBIA000000000	1985	Huye			414_14	SRR12278702	JACBHB000000000	2014	Bugesera
437_85	SRR12278732	JACBHZ000000000	1985	Huye			61_15	SRR12278701	JACBHA000000000	2015	Burera
438_85	SRR12278731	JACBHY000000000	1985	Huye			514_15	SRR12278700	JACBGZ000000000	2015	Gatsibo
574_85	SRR12278730	JACBHX000000000	1985	Huye			2404_CHUK	SRR12278699	JACBGY000000000	2018	Nyamasheke
575_85	SRR12278729	JACBHW000000000	1985	Huye			2688_CHUK	SRR12278698	JACBGX000000000	2018	Gicumbi
576_85	SRR12278727	JACBHV000000000	1985	Huye			2741_CHUK	SRR12278697	JACBGW000000000	2018	Kicukiro
577_85	SRR12278723	JACBHU000000000	1985	Rubavu			2970_CHUK	SRR12278696	JACBGV000000000	2018	Gakenke
							2929H_CHUK	SRR12278694	JACBGU000000000	2018	Gicumbi
