# Supplementary material for: Salmonella Typhi whole genome sequencing in Rwanda shows a diverse historical population with recent introduction of haplotype H58
Source: PLoS Negl Trop Dis. 2023 Jun 16;17(6):e0011285. doi: 10.1371/journal.pntd.0011285 (PMC10310045; doi:10.1371/journal.pntd.0011285)
Supplement: S2 Table — (CSV) [file pntd.0011285.s003.csv]

filename	displayname	latitude	longitude	year
317.fasta	317_84	-1.9706	30.1044	1984
318.fasta	318_84	-1.9706	30.1044	1984
320.fasta	320_84	-1.9706	30.1044	1984
321A.fasta	321A_84	-1.9706	30.1044	1984
322A.fasta	322A_84	-1.9706	30.1044	1984
325.fasta	325_84	-1.9706	30.1044	1984
326.fasta	326_84	-1.9706	30.1044	1984
328.fasta	328_84	-1.9706	30.1044	1984
333.fasta	333A_84	-1.9706	30.1044	1984
353.fasta	353_85	-2.6078	29.7368	1985
354.fasta	354_85	-2.6078	29.7368	1985
358.fasta	358_85	-2.6078	29.7368	1985
360.fasta	360_85	-2.6078	29.7368	1985
361.fasta	361_85	-2.6078	29.7368	1985
430.fasta	430_85	-2.6078	29.7368	1985
431.fasta	431_85	-2.6078	29.7368	1985
437.fasta	437_85	-2.6078	29.7368	1985
438.fasta	438_85	-2.6078	29.7368	1985
574.fasta	574_85	-2.6078	29.7368	1985
575.fasta	575_85	-2.6078	29.7368	1985
576.fasta	576_85	-2.6078	29.7368	1985
405.fasta	405_85	-1.6792	29.2611	1985
407.fasta	407_85	-1.6792	29.2611	1985
412.fasta	412_85	-1.6792	29.2611	1985
577.fasta	577_85	-1.6792	29.2611	1985
B033-10_S19.fasta	B033_10	-1.5035	29.6325	2010
B052-10_S20.fasta	B052_10	-2.2315	30.1127	2010
B069-10_S22.fasta	B069_10	-1.9389	29.3250	2010
B091-10_S23.fasta	B091_10	-2.6078	29.7368	2010
B098-10_S24.fasta	B098_10	-2.6078	29.7368	2010
B103-10_S25.fasta	B103_10	-2.5440	29.7687	2010
B105-10_S26.fasta	B105_10	-2.2168	30.7580	2010
BS026-10_S27.fasta	BS026_10	-1.6909	29.8352	2010
BS042-10_S28.fasta	BS042_10	-1.6986	29.3715	2010
BS055-10_S29.fasta	BS055_10	-2.5303	29.1856	2010
BS056-10_S30.fasta	BS056_10	-2.5303	29.1856	2010
B009-11_S17.fasta	B009_11	-2.6078	29.7368	2011
B014-11_S18.fasta	B014_11	-2.6078	29.7368	2011
253A-13_S1.fasta	253A_13	-1.8319	29.5572	2013
270-13_S2.fasta	270_13	-2.0142	29.8584	2013
326A-13_S6.fasta	326A_13	-2.5303	29.1856	2013
380-13_S7.fasta	380_13	-2.5303	29.1856	2013
474-13_S9.fasta	474_13	-1.6165	30.1210	2013
414-14_S8.fasta	414_14	-2.2315	30.1127	2014
61-15_S11.fasta	61_15	-1.487	29.8352	2015
514-15_S10.fasta	514_15	-1.6140	30.3897	2015
2404 CHUK-18_S12.fasta	2404_CHUK	-2.3215	29.1856	2018
2688 CHUK-18_S13.fasta	2688_CHUK	-1.6165	30.1210	2018
2741 CHUK-18_S14.fasta	2741_CHUK	-2.0086	30.1358	2018
2970 CHUK-18_S16.fasta	2970_CHUK	-1.6909	29.8352	2018
2929H CHUK-18_S15.fasta	2929H_CHUK	-1.6165	30.1210	2018
