# Supplementary material for: Salmonella Typhi whole genome sequencing in Rwanda shows a diverse historical population with recent introduction of haplotype H58
Source: PLoS Negl Trop Dis. 2023 Jun 16;17(6):e0011285. doi: 10.1371/journal.pntd.0011285 (PMC10310045; doi:10.1371/journal.pntd.0011285)
Supplement: S3 Table — (CSV) [file pntd.0011285.s004.csv]

ID	Latitude	Longitude	Isolate collection	Isolate collection__shape	Isolate collection__colour	District	District__colour	District__shape	Year	Year__shape	Year__colour	Genotype	Genotype__shape	Genotype__colour	AMR (DCS or MDR+DCS)	AMR (DCS or MDR+DCS)__shape	AMR (DCS or MDR+DCS)__colour	IncHI1	IncHI1__shape	IncHI1__colour
317_84	-1.9706	30.1044	Historical	triangle	#8b4513	Kicukiro	#000080	circle	1984	square	#f0ffff	2.2.2	triangle	#98fb98	Absent	star	#f0ffff	Absent	triangle	#f0ffff
318_84	-1.9706	30.1044	Historical	triangle	#8b4513	Kicukiro	#000080	circle	1984	square	#f0ffff	3.3.1	triangle	#1e90ff	Absent	star	#f0ffff	Absent	triangle	#f0ffff
320_84	-1.9706	30.1044	Historical	triangle	#8b4513	Kicukiro	#000080	circle	1984	square	#f0ffff	2.2.2	triangle	#98fb98	Absent	star	#f0ffff	Absent	triangle	#f0ffff
321A_84	-1.9706	30.1044	Historical	triangle	#8b4513	Kicukiro	#000080	circle	1984	square	#f0ffff	2.2.2	triangle	#98fb98	Absent	star	#f0ffff	Absent	triangle	#f0ffff
322A_84	-1.9706	30.1044	Historical	triangle	#8b4513	Kicukiro	#000080	circle	1984	square	#f0ffff	4.1	triangle	#8b0000	Absent	star	#f0ffff	Absent	triangle	#f0ffff
325_84	-1.9706	30.1044	Historical	triangle	#8b4513	Kicukiro	#000080	circle	1984	square	#f0ffff	2.5	triangle	#006400	Absent	star	#f0ffff	Absent	triangle	#f0ffff
326_84	-1.9706	30.1044	Historical	triangle	#8b4513	Kicukiro	#000080	circle	1984	square	#f0ffff	2.5	triangle	#006400	Absent	star	#f0ffff	Absent	triangle	#f0ffff
328_84	-1.9706	30.1044	Historical	triangle	#8b4513	Kicukiro	#000080	circle	1984	square	#f0ffff	3.3.1	triangle	#1e90ff	Absent	star	#f0ffff	Absent	triangle	#f0ffff
333A_84	-1.9706	30.1044	Historical	triangle	#8b4513	Kicukiro	#000080	circle	1984	square	#f0ffff	2.2.2	triangle	#98fb98	Absent	star	#f0ffff	Absent	triangle	#f0ffff
353_85	-2.6078	29.7368	Historical	triangle	#8b4513	Huye	#ffff00	circle	1985	square	#556b2f	2.5	triangle	#006400	Absent	star	#f0ffff	Absent	triangle	#f0ffff
354_85	-2.6078	29.7368	Historical	triangle	#8b4513	Huye	#ffff00	circle	1985	square	#556b2f	2.5	triangle	#006400	Absent	star	#f0ffff	Absent	triangle	#f0ffff
358_85	-2.6078	29.7368	Historical	triangle	#8b4513	Huye	#ffff00	circle	1985	square	#556b2f	2.5	triangle	#006400	Absent	star	#f0ffff	Absent	triangle	#f0ffff
360_85	-2.6078	29.7368	Historical	triangle	#8b4513	Huye	#ffff00	circle	1985	square	#556b2f	4.1	triangle	#8b0000	Absent	star	#f0ffff	Absent	triangle	#f0ffff
361_85	-2.6078	29.7368	Historical	triangle	#8b4513	Huye	#ffff00	circle	1985	square	#556b2f	4.1	triangle	#8b0000	Absent	star	#f0ffff	Absent	triangle	#f0ffff
430_85	-2.6078	29.7368	Historical	triangle	#8b4513	Huye	#ffff00	circle	1985	square	#556b2f	2.5	triangle	#006400	Absent	star	#f0ffff	Absent	triangle	#f0ffff
431_85	-2.6078	29.7368	Historical	triangle	#8b4513	Huye	#ffff00	circle	1985	square	#556b2f	2.5	triangle	#006400	Absent	star	#f0ffff	Absent	triangle	#f0ffff
437_85	-2.6078	29.7368	Historical	triangle	#8b4513	Huye	#ffff00	circle	1985	square	#556b2f	2.5	triangle	#006400	Absent	star	#f0ffff	Absent	triangle	#f0ffff
438_85	-2.6078	29.7368	Historical	triangle	#8b4513	Huye	#ffff00	circle	1985	square	#556b2f	2.5	triangle	#006400	Absent	star	#f0ffff	Absent	triangle	#f0ffff
574_85	-2.6078	29.7368	Historical	triangle	#8b4513	Huye	#ffff00	circle	1985	square	#556b2f	2.5	triangle	#006400	Absent	star	#f0ffff	Absent	triangle	#f0ffff
575_85	-2.6078	29.7368	Historical	triangle	#8b4513	Huye	#ffff00	circle	1985	square	#556b2f	2.5	triangle	#006400	Absent	star	#f0ffff	Absent	triangle	#f0ffff
576_85	-2.6078	29.7368	Historical	triangle	#8b4513	Huye	#ffff00	circle	1985	square	#556b2f	2.5	triangle	#006400	Absent	star	#f0ffff	Absent	triangle	#f0ffff
405_85	-1.6792	29.2611	Historical	triangle	#8b4513	Rubavu	#ff6347	circle	1985	square	#556b2f	3.3.1	triangle	#1e90ff	Absent	star	#f0ffff	Absent	triangle	#f0ffff
407_85	-1.6792	29.2611	Historical	triangle	#8b4513	Rubavu	#ff6347	circle	1985	square	#556b2f	2.5	triangle	#006400	Absent	star	#f0ffff	Absent	triangle	#f0ffff
412_85	-1.6792	29.2611	Historical	triangle	#8b4513	Rubavu	#ff6347	circle	1985	square	#556b2f	2.5	triangle	#006400	Absent	star	#f0ffff	Absent	triangle	#f0ffff
577_85	-1.6792	29.2611	Historical	triangle	#8b4513	Rubavu	#ff6347	circle	1985	square	#556b2f	2.5	triangle	#006400	Absent	star	#f0ffff	Absent	triangle	#f0ffff
B033_10	-1.5035	29.6325	Recent	triangle	#708090	Musanze	#f5deb3	circle	2010	square	#4169e1	4.3.1.2	triangle	#c51b7d	MDR+DCS	star	#f1b6da	Absent	triangle	#f0ffff
B052_10	-2.2315	30.1127	Recent	triangle	#708090	Bugesera	#add8e6	circle	2010	square	#4169e1	4.3.1.2	triangle	#c51b7d	MDR+DCS	star	#f1b6da	Absent	triangle	#f0ffff
B069_10	-1.9389	29.3250	Recent	triangle	#708090	Rutsiro	#87cefa	circle	2010	square	#4169e1	4.3.1.2	triangle	#c51b7d	MDR+DCS	star	#f1b6da	Absent	triangle	#f0ffff
B091_10	-2.6078	29.7368	Recent	triangle	#708090	Huye	#ffff00	circle	2010	square	#4169e1	4.1	triangle	#8b0000	Absent	star	#f0ffff	Absent	triangle	#f0ffff
B098_10	-2.6078	29.7368	Recent	triangle	#708090	Huye	#ffff00	circle	2010	square	#4169e1	4.3.1.2	triangle	#c51b7d	MDR+DCS	star	#f1b6da	Present	triangle	#f1b6da
B103_10	-2.5440	29.7687	Recent	triangle	#708090	Ngoma	#8fbc8f	circle	2010	square	#4169e1	4.3.1.2	triangle	#c51b7d	MDR+DCS	star	#f1b6da	Present	triangle	#f1b6da
B105_10	-2.2168	30.7580	Recent	triangle	#708090	Kirehe	#8b008b	circle	2010	square	#4169e1	4.3.1.2	triangle	#c51b7d	DCS	star	#ff0000	Absent	triangle	#f0ffff
BS026_10	-1.6909	29.8352	Recent	triangle	#708090	Gakenke	#9932cc	circle	2010	square	#4169e1	4.3.1.2	triangle	#c51b7d	MDR+DCS	star	#f1b6da	Present	triangle	#f1b6da
BS042_10	-1.6986	29.3715	Recent	triangle	#708090	Rubavu	#ff6347	circle	2010	square	#4169e1	2.5.1	triangle	#006400	Absent	star	#f0ffff	Present	triangle	#f1b6da
BS055_10	-2.5303	29.1856	Recent	triangle	#708090	Rusizi	#afeeee	circle	2010	square	#4169e1	2.5.1	triangle	#006400	Absent	star	#f0ffff	Present	triangle	#f1b6da
BS056_10	-2.5303	29.1856	Recent	triangle	#708090	Rusizi	#afeeee	circle	2010	square	#4169e1	2.5.1	triangle	#006400	Absent	star	#f0ffff	Present	triangle	#f1b6da
B009_11	-2.6078	29.7368	Recent	triangle	#708090	Huye	#ffff00	circle	2011	square	#1e90ff	4.3.1.2	triangle	#c51b7d	MDR+DCS	star	#f1b6da	Present	triangle	#f1b6da
B014_11	-2.6078	29.7368	Recent	triangle	#708090	Huye	#ffff00	circle	2011	square	#1e90ff	4.3.1.2	triangle	#c51b7d	MDR+DCS	star	#f1b6da	Present	triangle	#f1b6da
253A_13	-1.8319	29.5572	Recent	triangle	#708090	Ngororero	#4169e1	circle	2013	square	#b0e0e6	4.3.1.2	triangle	#c51b7d	MDR+DCS	star	#f1b6da	Present	triangle	#f1b6da
270_13	-2.0142	29.8584	Recent	triangle	#708090	Ruhango	#191970	circle	2013	square	#b0e0e6	4.3.1.2	triangle	#c51b7d	MDR+DCS	star	#f1b6da	Present	triangle	#f1b6da
326A_13	-2.5303	29.1856	Recent	triangle	#708090	Rusizi	#afeeee	circle	2013	square	#b0e0e6	4.3.1.2	triangle	#c51b7d	MDR+DCS	star	#f1b6da	Present	triangle	#f1b6da
380_13	-2.5303	29.1856	Recent	triangle	#708090	Rusizi	#afeeee	circle	2013	square	#b0e0e6	4.3.1.2	triangle	#c51b7d	MDR+DCS	star	#f1b6da	Present	triangle	#f1b6da
474_13	-1.6165	30.1210	Recent	triangle	#708090	Gicumbi	#ffa500	circle	2013	square	#b0e0e6	4.3.1.2	triangle	#c51b7d	MDR+DCS	star	#f1b6da	Absent	triangle	#f0ffff
414_14	-2.2315	30.1127	Recent	triangle	#708090	Bugesera	#add8e6	circle	2014	square	#b0c4de	4.3.1.2	triangle	#c51b7d	MDR+DCS	star	#f1b6da	Absent	triangle	#f0ffff
61_15	-1.487	29.8352	Recent	triangle	#708090	Burera	#000000	circle	2015	square	#4682b4	4.3.1.2	triangle	#c51b7d	MDR+DCS	star	#f1b6da	Absent	triangle	#f0ffff
514_15	-1.6140	30.3897	Recent	triangle	#708090	Gatsibo	#800000	circle	2015	square	#4682b4	4.3.1.2	triangle	#c51b7d	MDR+DCS	star	#f1b6da	Absent	triangle	#f0ffff
2404_CHUK	-2.3215	29.1856	Recent	triangle	#708090	Nyamasheke	#483d8b	circle	2018	square	#006400	4.3.1.2	triangle	#c51b7d	MDR+DCS	star	#f1b6da	Absent	triangle	#f0ffff
2688_CHUK	-1.6165	30.1210	Recent	triangle	#708090	Gicumbi	#ffa500	circle	2018	square	#006400	4.3.1.2	triangle	#c51b7d	MDR+DCS	star	#f1b6da	Absent	triangle	#f0ffff
2741_CHUK	-2.0086	30.1358	Recent	triangle	#708090	Kicukiro	#000080	circle	2018	square	#006400	4.3.1.2	triangle	#c51b7d	MDR+DCS	star	#f1b6da	Absent	triangle	#f0ffff
2970_CHUK	-1.6909	29.8352	Recent	triangle	#708090	Gakenke	#9932cc	circle	2018	square	#006400	4.3.1.2	triangle	#c51b7d	MDR+DCS	star	#f1b6da	Absent	triangle	#f0ffff
2929H_CHUK	-1.6165	30.1210	Recent	triangle	#708090	Gicumbi	#ffa500	circle	2018	square	#006400	4.3.1.2	triangle	#c51b7d	MDR+DCS	star	#f1b6da	Absent	triangle	#f0ffff
