# Supplementary material for: Salmonella Typhi whole genome sequencing in Rwanda shows a diverse historical population with recent introduction of haplotype H58
Source: PLoS Negl Trop Dis. 2023 Jun 16;17(6):e0011285. doi: 10.1371/journal.pntd.0011285 (PMC10310045; doi:10.1371/journal.pntd.0011285)
Supplement: S4 Table — (XLSX) [file pntd.0011285.s005.xlsx]

## Sheet: Metadata
Lane Name	Lane acc	Year of isolation	Region	Country
7468_7#49	ERR108648	2009	East Africa	Tanzania
7468_7#55	ERR108654	2009	East Africa	Tanzania
7468_7#57	ERR108656	2009	East Africa	Tanzania
7468_7#59	ERR108658	2009	East Africa	Tanzania
7468_7#60	ERR108659	2009	East Africa	Tanzania
7468_7#61	ERR108660	2009	East Africa	Tanzania
7468_7#64	ERR108663	2010	East Africa	Tanzania
7468_7#65	ERR108664	2010	East Africa	Tanzania
7468_7#66	ERR108665	2010	East Africa	Tanzania
7468_7#67	ERR108666	2010	East Africa	Tanzania
7468_7#68	ERR108667	2010	East Africa	Tanzania
7468_7#69	ERR108668	2010	East Africa	Tanzania
7468_7#70	ERR108669	2010	East Africa	Tanzania
7468_7#71	ERR108670	2010	East Africa	Tanzania
7468_7#77	ERR108676	2009	East Africa	Tanzania
7468_7#80	ERR108679	2009	East Africa	Tanzania
7468_7#86	ERR108685	2010	East Africa	Tanzania
7468_7#87	ERR108686	2010	East Africa	Tanzania
7468_7#88	ERR108687	2010	East Africa	Tanzania
7468_7#89	ERR108688	2010	East Africa	Tanzania
7468_7#90	ERR108689	2010	East Africa	Tanzania
7468_7#92	ERR108691	2010	East Africa	Tanzania
7468_7#94	ERR108693	2009	East Africa	Tanzania
7468_7#95	ERR108694	2010	East Africa	Tanzania
8490_6#55	ERR213273	1995	Oceania	Fiji
8490_6#67	ERR213285	1994	Oceania	Fiji
8525_2#54	ERR212564	2008	East Africa	Kenya
8525_3#30	ERR212636	2008	East Africa	Kenya
8525_3#31	ERR212637	2008	East Africa	Kenya
8525_3#32	ERR212638	2008	East Africa	Kenya
8525_3#33	ERR212639	2008	East Africa	Kenya
8525_3#34	ERR212640	2008	East Africa	Kenya
8525_3#37	ERR212643	2008	East Africa	Kenya
8525_3#40	ERR212646	2008	East Africa	Kenya
8525_3#42	ERR212648	2008	East Africa	Kenya
8525_3#45	ERR212651	2008	East Africa	Kenya
8525_3#46	ERR212652	2008	East Africa	Kenya
8525_3#47	ERR212653	2008	East Africa	Kenya
8525_3#48	ERR212654	2008	East Africa	Kenya
8525_3#49	ERR212655	2008	East Africa	Kenya
8525_3#51	ERR212657	2008	East Africa	Kenya
8525_3#53	ERR212659	2008	East Africa	Kenya
8525_3#54	ERR212660	2008	East Africa	Kenya
8525_3#55	ERR212661	2008	East Africa	Kenya
8525_3#56	ERR212662	2008	East Africa	Kenya
8525_3#58	ERR212664	2008	East Africa	Kenya
8525_3#59	ERR212665	2008	East Africa	Kenya
8525_3#60	ERR212666	2008	East Africa	Kenya
8525_3#61	ERR212667	2008	East Africa	Kenya
8525_3#71	ERR212677	2001	East Africa	Kenya
8615_4#29	ERR217406	2004	East Africa	Kenya
8616_4#37	ERR420413	2009	South Asia	India
8616_4#38	ERR420414	2009	South Asia	India
8616_4#39	ERR420415	2009	South Asia	India
8616_4#41	ERR420417	2009	South Asia	India
8616_4#44	ERR420420	2010	South Asia	India
8616_4#45	ERR420421	2010	South Asia	India
8616_4#46	ERR420422	2011	South Asia	India
8616_4#47	ERR420423	2011	South Asia	India
8616_4#48	ERR420424	2011	South Asia	India
8616_4#49	ERR420425	2011	South Asia	India
8616_4#50	ERR420426	2011	South Asia	India
8616_4#51	ERR420427	2011	South Asia	India
8616_4#53	ERR420429	2009	South Asia	India
8616_4#54	ERR420430	2009	South Asia	India
8616_4#55	ERR420431	2009	South Asia	India
8616_4#56	ERR420432	2009	South Asia	India
8616_4#58	ERR420434	2011	South Asia	India
9475_4#48	ERR279344	2006	South Asia	India
9475_4#49	ERR279345	2007	South Asia	India
9475_4#50	ERR279346	2005	South Asia	India
9475_4#51	ERR279347	2005	South Asia	India
9475_4#52	ERR279348	2005	South Asia	India
9475_4#53	ERR279349	2005	South Asia	India
9475_4#54	ERR279350	2006	South Asia	India
9475_4#55	ERR279351	2006	South Asia	India
9475_6#2	ERR279099	2011	East Africa	Malawi
9475_6#3	ERR279100	2011	East Africa	Malawi
9475_6#4	ERR279101	2011	East Africa	Malawi
9475_6#5	ERR279102	2011	East Africa	Malawi
9475_6#6	ERR279103	2011	East Africa	Malawi
9475_6#8	ERR279105	2012	East Africa	Malawi
9475_6#9	ERR279106	2011	East Africa	Malawi
9475_6#12	ERR279109	2011	East Africa	Malawi
9475_6#16	ERR279113	2012	East Africa	Malawi
9475_6#17	ERR279114	2011	East Africa	Malawi
9475_6#18	ERR279115	2011	East Africa	Malawi
9475_6#19	ERR279116	2011	East Africa	Malawi
9475_6#21	ERR279118	2011	East Africa	Malawi
9475_6#24	ERR279121	2012	East Africa	Malawi
9475_6#25	ERR279122	2011	East Africa	Malawi
9475_6#26	ERR279123	2011	East Africa	Malawi
9475_6#27	ERR279124	2011	East Africa	Malawi
9475_6#28	ERR279125	2011	East Africa	Malawi
9475_6#31	ERR279128	2011	East Africa	Malawi
9475_6#32	ERR279129	2012	East Africa	Malawi
9475_6#33	ERR279130	2011	East Africa	Malawi
9475_6#34	ERR279131	2011	East Africa	Malawi
9475_6#35	ERR279132	2011	East Africa	Malawi
9475_6#36	ERR279133	2011	East Africa	Malawi
9475_6#39	ERR279136	2012	East Africa	Malawi
9475_6#41	ERR279138	2011	East Africa	Malawi
9475_6#45	ERR279142	2011	East Africa	Malawi
9475_6#46	ERR279143	2011	East Africa	Malawi
9475_6#47	ERR279144	2012	East Africa	Malawi
9475_6#49	ERR279146	2011	East Africa	Malawi
9475_6#50	ERR279147	2011	East Africa	Malawi
9475_6#51	ERR279148	2011	East Africa	Malawi
9475_6#52	ERR279149	2011	East Africa	Malawi
9475_6#53	ERR279150	2011	East Africa	Malawi
9475_6#54	ERR279151	2011	East Africa	Malawi
9475_6#55	ERR279152	2012	East Africa	Malawi
9475_6#56	ERR279153	2009	East Africa	Malawi
9475_6#58	ERR279155	2011	East Africa	Malawi
9475_6#59	ERR279156	2011	East Africa	Malawi
9475_6#61	ERR279158	2012	East Africa	Malawi
9475_6#62	ERR279159	2012	East Africa	Malawi
9475_6#63	ERR279160	2012	East Africa	Malawi
9475_6#65	ERR279162	2011	East Africa	Malawi
9475_6#66	ERR279163	2011	East Africa	Malawi
9475_6#67	ERR279164	2011	East Africa	Malawi
9475_6#68	ERR279165	2011	East Africa	Malawi
9475_6#69	ERR279166	2012	East Africa	Malawi
9475_6#71	ERR279168	2012	East Africa	Malawi
9475_6#73	ERR279170	2011	East Africa	Malawi
9475_6#76	ERR279173	2011	East Africa	Malawi
9475_6#77	ERR279174	2012	East Africa	Malawi
9475_6#78	ERR279175	2012	East Africa	Malawi
9475_6#79	ERR279176	2012	East Africa	Malawi
9870_8#1	ERR319402	2008	East Africa	Malawi
9870_8#2	ERR319403	2008	East Africa	Malawi
9870_8#3	ERR319404	2008	East Africa	Malawi
9870_8#4	ERR319405	2008	Southeast Asia	Cambodia
9870_8#5	ERR319406	2008	Southeast Asia	Cambodia
9870_8#7	ERR319408	2008	Southeast Asia	Cambodia
9870_8#8	ERR319409	2008	Southeast Asia	Cambodia
9870_8#9	ERR319410	2008	Southeast Asia	Cambodia
9870_8#10	ERR319411	2008	Southeast Asia	Cambodia
9870_8#11	ERR319412	2009	Southeast Asia	Cambodia
9870_8#12	ERR319413	2009	Southeast Asia	Cambodia
9870_8#13	ERR319414	2009	Southeast Asia	Cambodia
9870_8#14	ERR319415	2009	Southeast Asia	Cambodia
9870_8#15	ERR319416	2009	Southeast Asia	Cambodia
9870_8#16	ERR319417	2009	Southeast Asia	Cambodia
9870_8#18	ERR319419	2009	Southeast Asia	Cambodia
9870_8#19	ERR319420	2009	Southeast Asia	Cambodia
9870_8#20	ERR319421	2009	Southeast Asia	Cambodia
9870_8#21	ERR319422	2009	Southeast Asia	Cambodia
9870_8#22	ERR319423	2009	Southeast Asia	Cambodia
9870_8#23	ERR319424	2009	Southeast Asia	Cambodia
9870_8#24	ERR319425	2010	Southeast Asia	Cambodia
9870_8#25	ERR319426	2010	Southeast Asia	Cambodia
9870_8#26	ERR319427	2010	Southeast Asia	Cambodia
9870_8#27	ERR319428	2010	Southeast Asia	Cambodia
9870_8#28	ERR319429	2010	Southeast Asia	Cambodia
9870_8#30	ERR319431	2010	Southeast Asia	Cambodia
9870_8#31	ERR319432	2010	Southeast Asia	Cambodia
9870_8#32	ERR319433	2010	Southeast Asia	Cambodia
9870_8#33	ERR319434	2010	Southeast Asia	Cambodia
9870_8#34	ERR319435	2010	Southeast Asia	Cambodia
9870_8#35	ERR319436	2010	Southeast Asia	Cambodia
9870_8#36	ERR319437	2010	Southeast Asia	Cambodia
9870_8#37	ERR319438	2010	Southeast Asia	Cambodia
9870_8#38	ERR319439	2010	Southeast Asia	Cambodia
9870_8#39	ERR319440	2010	Southeast Asia	Cambodia
9870_8#40	ERR319441	2010	Southeast Asia	Cambodia
9870_8#41	ERR319442	2011	Southeast Asia	Cambodia
9870_8#42	ERR319443	2011	Southeast Asia	Cambodia
9870_8#43	ERR319444	2011	Southeast Asia	Cambodia
9870_8#44	ERR319445	2011	Southeast Asia	Cambodia
9870_8#45	ERR319446	2011	Southeast Asia	Cambodia
9870_8#46	ERR319447	2011	Southeast Asia	Cambodia
9870_8#47	ERR319448	2011	Southeast Asia	Cambodia
9870_8#48	ERR319449	2011	Southeast Asia	Cambodia
9870_8#49	ERR319450	2011	Southeast Asia	Cambodia
9870_8#50	ERR319451	2011	Southeast Asia	Cambodia
9870_8#51	ERR319452	2011	Southeast Asia	Cambodia
9870_8#52	ERR319453	2011	Southeast Asia	Cambodia
9870_8#53	ERR319454	2011	Southeast Asia	Cambodia
9870_8#54	ERR319455	2011	Southeast Asia	Cambodia
9870_8#55	ERR319456	2011	Southeast Asia	Cambodia
9870_8#56	ERR319457	2011	Southeast Asia	Cambodia
9870_8#57	ERR319458	2011	Southeast Asia	Cambodia
9870_8#58	ERR319459	2011	Southeast Asia	Cambodia
9870_8#59	ERR319460	2011	Southeast Asia	Cambodia
9870_8#60	ERR319461	2011	Southeast Asia	Cambodia
9870_8#62	ERR319463	2011	Southeast Asia	Cambodia
9870_8#63	ERR319464	2011	Southeast Asia	Cambodia
9870_8#64	ERR319465	2011	Southeast Asia	Cambodia
9870_8#65	ERR319466	2011	Southeast Asia	Cambodia
9870_8#66	ERR319467	2011	Southeast Asia	Cambodia
9870_8#67	ERR319468	2011	Southeast Asia	Cambodia
9870_8#68	ERR319469	2011	Southeast Asia	Cambodia
9870_8#69	ERR319470	2011	Southeast Asia	Cambodia
9870_8#70	ERR319471	2011	Southeast Asia	Cambodia
9870_8#71	ERR319472	2012	Southeast Asia	Cambodia
9870_8#72	ERR319473	2012	Southeast Asia	Cambodia
9870_8#73	ERR319474	2012	Southeast Asia	Cambodia
9870_8#74	ERR319475	2012	Southeast Asia	Cambodia
9870_8#75	ERR319476	2012	Southeast Asia	Cambodia
9870_8#76	ERR319477	2012	Southeast Asia	Cambodia
9870_8#77	ERR319478	2012	Southeast Asia	Cambodia
9870_8#78	ERR319479	2012	Southeast Asia	Cambodia
9870_8#79	ERR319480	2012	Southeast Asia	Cambodia
9870_8#80	ERR319481	2012	Southeast Asia	Cambodia
9870_8#81	ERR319482	2012	Southeast Asia	Cambodia
9870_8#82	ERR319483	2012	Southeast Asia	Cambodia
9870_8#83	ERR319484	2012	Southeast Asia	Cambodia
9870_8#84	ERR319485	2012	Southeast Asia	Cambodia
9870_8#85	ERR319486	2012	Southeast Asia	Cambodia
9870_8#86	ERR319487	2012	Southeast Asia	Cambodia
9870_8#87	ERR319488	2012	Southeast Asia	Cambodia
9870_8#88	ERR319489	2012	Southeast Asia	Cambodia
9870_8#89	ERR319490	2012	Southeast Asia	Cambodia
9870_8#91	ERR319492	2012	Southeast Asia	Cambodia
9870_8#93	ERR319494	2012	Southeast Asia	Cambodia
9870_8#94	ERR319495	2012	Southeast Asia	Cambodia
10060_5#2	ERR331205	2012	Southeast Asia	Cambodia
10060_5#3	ERR331206	2012	Southeast Asia	Cambodia
10060_5#4	ERR331207	2012	Southeast Asia	Cambodia
10060_5#5	ERR331208	2012	Southeast Asia	Cambodia
10060_5#87	ERR331290	2011	South Asia	Bangladesh
10060_5#88	ERR331291	2011	South Asia	Bangladesh
10060_5#89	ERR331292	2011	South Asia	Bangladesh
10060_5#90	ERR331293	2011	South Asia	Bangladesh
10060_5#91	ERR331294	2011	South Asia	Bangladesh
10060_5#92	ERR331295	2011	South Asia	Bangladesh
10060_5#93	ERR331296	2008	South Asia	Bangladesh
10060_5#94	ERR331297	2012	South Asia	Bangladesh
10060_6#4	ERR331301	2008	Southeast Asia	Laos
10060_6#28	ERR331325	2009	Southeast Asia	Laos
10060_6#31	ERR331328	2008	Southeast Asia	Laos
10060_6#33	ERR331330	2010	Southeast Asia	Laos
10060_6#36	ERR331333	2003	Southeast Asia	Laos
10060_6#38	ERR331335	2003	Southeast Asia	Laos
10060_6#39	ERR331336	2003	Southeast Asia	Laos
10060_6#47	ERR331344	2003	Southeast Asia	Laos
10060_6#49	ERR331346	2003	Southeast Asia	Laos
10060_6#50	ERR331347	2003	Southeast Asia	Laos
10060_6#54	ERR331351	2004	Southeast Asia	Laos
10060_6#55	ERR331352	2004	Southeast Asia	Laos
10060_6#71	ERR331368	2008	East Africa	Tanzania
10060_6#72	ERR331369	2008	East Africa	Tanzania
10060_6#75	ERR331372	2008	East Africa	Tanzania
10060_6#77	ERR331374	2008	East Africa	Tanzania
10060_6#78	ERR331375	2008	East Africa	Tanzania
10060_6#79	ERR331376	2008	East Africa	Tanzania
10060_6#80	ERR331377	2008	East Africa	Tanzania
10060_6#81	ERR331378	2008	East Africa	Tanzania
10060_6#82	ERR331379	2008	East Africa	Tanzania
10060_6#83	ERR331380	2008	East Africa	Tanzania
10060_6#85	ERR331382	2006	West Asia	Iraq
10060_6#86	ERR331383	2009	West Asia	Iraq
10060_6#87	ERR331384	2008	West Asia	Iraq
10060_6#88	ERR331385	2010	West Asia	Iraq
10060_6#89	ERR331386	2007	West Asia	Iraq
10060_6#90	ERR331387	2009	West Asia	Iraq
10060_6#91	ERR331388	2008	West Asia	Iraq
10060_6#92	ERR331389	2009	West Asia	Iraq
10060_6#93	ERR331390	2008	West Asia	Iraq
10071_3#1	ERR337977	2012	South Asia	Bangladesh
10071_3#2	ERR337978	2012	South Asia	Bangladesh
10071_3#8	ERR337984	2012	South Asia	Bangladesh
10071_3#11	ERR337987	2012	South Asia	Bangladesh
10071_3#13	ERR337989	2012	South Asia	Bangladesh
10071_3#14	ERR337990	2012	South Asia	Bangladesh
10071_3#17	ERR337993	2012	South Asia	Bangladesh
10071_3#19	ERR337995	2012	South Asia	Bangladesh
10071_3#20	ERR337996	2012	South Asia	Bangladesh
10071_3#21	ERR337997	2012	South Asia	Bangladesh
10071_3#26	ERR338002	2005	South Africa	South Africa
10071_3#47	ERR338023	2010	South Africa	South Africa
10071_3#50	ERR338026	2010	South Africa	South Africa
10071_3#58	ERR338034	2011	South Africa	South Africa
10071_3#60	ERR338036	2012	South Africa	South Africa
10071_8#62	ERR338131	2007	East Africa	Kenya
10071_8#63	ERR338132	2008	East Africa	Kenya
10071_8#64	ERR338133	2007	East Africa	Kenya
10071_8#65	ERR338134	2007	East Africa	Kenya
10071_8#66	ERR338135	2007	East Africa	Kenya
10071_8#67	ERR338136	2008	East Africa	Kenya
10071_8#68	ERR338137	2007	East Africa	Kenya
10071_8#69	ERR338138	2007	East Africa	Kenya
10071_8#70	ERR338139	2008	East Africa	Kenya
10071_8#71	ERR338140	2009	East Africa	Kenya
10071_8#72	ERR338141	2007	East Africa	Kenya
10071_8#74	ERR338143	2008	East Africa	Kenya
10071_8#76	ERR338145	2007	East Africa	Kenya
10071_8#77	ERR338146	2007	East Africa	Kenya
10071_8#78	ERR338147	2008	East Africa	Kenya
10071_8#79	ERR338148	2007	East Africa	Kenya
10071_8#80	ERR338149	2007	East Africa	Kenya
10071_8#81	ERR338150	2007	East Africa	Kenya
10071_8#82	ERR338151	2008	East Africa	Kenya
10071_8#83	ERR338152	2007	East Africa	Kenya
10071_8#88	ERR338157	2007	East Africa	Kenya
10071_8#89	ERR338158	2007	East Africa	Kenya
10071_8#90	ERR338159	2009	East Africa	Kenya
10071_8#91	ERR338160	2008	East Africa	Kenya
10071_8#92	ERR338161	2008	East Africa	Kenya
10071_8#94	ERR338163	2008	East Africa	Kenya
10071_8#95	ERR338164	2007	East Africa	Kenya
10209_5#1	ERR340757	2007	Southeast Asia	Cambodia
10209_5#2	ERR340758	2007	Southeast Asia	Cambodia
10209_5#3	ERR340759	2007	Southeast Asia	Cambodia
10209_5#4	ERR340760	2007	Southeast Asia	Cambodia
10209_5#5	ERR340761	2007	Southeast Asia	Cambodia
10209_5#7	ERR340763	2007	Southeast Asia	Cambodia
10209_5#10	ERR340766	2007	Southeast Asia	Cambodia
10209_5#11	ERR340767	2008	Southeast Asia	Cambodia
10209_5#12	ERR340768	2007	Southeast Asia	Cambodia
10209_5#14	ERR340770	2007	Southeast Asia	Cambodia
10209_5#15	ERR340771	2007	Southeast Asia	Cambodia
10209_5#16	ERR340772	2007	Southeast Asia	Cambodia
10209_5#17	ERR340773	2007	Southeast Asia	Cambodia
10209_5#18	ERR340774	2007	Southeast Asia	Cambodia
10209_5#19	ERR340775	2007	Southeast Asia	Cambodia
10209_5#27	ERR340783	2001	Southeast Asia	Laos
10209_5#28	ERR340784	2001	Southeast Asia	Laos
10209_5#31	ERR340787	2002	Southeast Asia	Laos
10209_5#33	ERR340789	2002	Southeast Asia	Laos
10209_5#34	ERR340790	2002	Southeast Asia	Laos
10209_5#35	ERR340791	2002	Southeast Asia	Laos
10209_5#38	ERR340794	2002	Southeast Asia	Laos
10209_5#39	ERR340795	2002	Southeast Asia	Laos
10209_5#41	ERR340797	2002	Southeast Asia	Laos
10209_5#43	ERR340799	2002	Southeast Asia	Laos
10209_5#44	ERR340800	2002	Southeast Asia	Laos
10209_5#46	ERR340802	2000	Southeast Asia	Laos
10209_5#50	ERR340806	2002	Southeast Asia	Laos
10209_5#51	ERR340807	2000	Southeast Asia	Laos
10209_5#53	ERR340809	2000	Southeast Asia	Laos
10209_5#58	ERR340812	2003	Southeast Asia	Laos
10209_5#61	ERR340815	2000	Southeast Asia	Laos
10349_1#10	ERR343258	2003	South Asia	India
10349_1#14	ERR343262	2004	South Asia	India
10349_1#21	ERR343269	2005	South Asia	India
10349_1#22	ERR343270	2006	Southeast Asia	Southeastern Asia
10349_1#23	ERR343271	2006	South Asia	India
10349_1#24	ERR343272	2006	South Asia	India
10349_1#25	ERR343273	2006	South Asia	India
10349_1#34	ERR343282	2008	South Asia	India
10349_1#40	ERR343288	2008	South Asia	India
10349_1#46	ERR343294	2009	South Asia	India
10349_1#52	ERR343300	2010	South Asia	India
10349_1#54	ERR343302	2010	South Asia	India
10349_1#55	ERR343303	2010	South Asia	India
10349_1#58	ERR343306	2010	Southeast Asia	Thailand
10349_1#59	ERR343307	2010	South Asia	India
10349_1#61	ERR343309	2010	South Asia	India
10349_1#67	ERR343315	2011	South Asia	India
10349_1#71	ERR343319	2011	South Asia	India
10349_1#72	ERR343320	2011	South Asia	India
10349_1#74	ERR343322	2012	South Asia	India
10349_1#75	ERR343323	2012	South Asia	India
10349_1#79	ERR343327	2012	South Asia	India
10425_1#1	ERR349331	1994	Southeast Asia	Vietnam
10425_1#2	ERR349332	2011	South Asia	Nepal
10425_1#3	ERR349333	2011	South Asia	Nepal
10425_1#4	ERR349334	1994	Southeast Asia	Vietnam
10425_1#6	ERR349336	2011	South Asia	Nepal
10425_1#7	ERR349337	1994	Southeast Asia	Vietnam
10425_1#8	ERR349338	1995	Southeast Asia	Vietnam
10425_1#9	ERR349339	2011	South Asia	Nepal
10425_1#11	ERR349341	1995	Southeast Asia	Vietnam
10425_1#15	ERR349345	1996	Southeast Asia	Vietnam
10425_1#16	ERR349346	1995	Southeast Asia	Vietnam
10425_1#17	ERR349347	1994	Southeast Asia	Vietnam
10425_1#18	ERR349348	1995	Southeast Asia	Vietnam
10425_1#19	ERR349349	1996	Southeast Asia	Vietnam
10425_1#20	ERR349350	1996	Southeast Asia	Vietnam
10425_1#23	ERR349353	1995	Southeast Asia	Vietnam
10425_1#24	ERR349354	1995	Southeast Asia	Vietnam
10425_1#26	ERR349356	1996	Southeast Asia	Vietnam
10425_1#27	ERR349357	1995	Southeast Asia	Vietnam
10425_1#29	ERR349359	1994	Southeast Asia	Vietnam
10425_1#30	ERR349360	1995	Southeast Asia	Vietnam
10425_1#31	ERR349361	1996	Southeast Asia	Vietnam
10425_1#33	ERR349363	1996	Southeast Asia	Vietnam
10425_1#34	ERR349364	1994	Southeast Asia	Vietnam
10425_1#37	ERR349367	1995	Southeast Asia	Vietnam
10425_1#42	ERR349372	1994	Southeast Asia	Vietnam
10425_1#43	ERR349373	1997	Southeast Asia	Vietnam
10425_1#45	ERR349375	1993	Southeast Asia	Vietnam
10425_1#48	ERR349378	1997	Southeast Asia	Vietnam
10425_1#51	ERR349381	1993	Southeast Asia	Vietnam
10425_1#55	ERR349385	1994	Southeast Asia	Vietnam
10425_1#57	ERR349387	1994	Southeast Asia	Vietnam
10425_1#58	ERR349388	1997	Southeast Asia	Vietnam
10425_1#62	ERR349392	1994	Southeast Asia	Vietnam
10425_1#73	ERR349403	1994	Southeast Asia	Vietnam
10426_1#1	ERR349523	1994	Southeast Asia	Vietnam
10426_1#2	ERR349524	1994	Southeast Asia	Vietnam
10426_1#6	ERR349528	2011	South Asia	Nepal
10426_1#9	ERR349531	1995	Southeast Asia	Vietnam
10426_1#10	ERR349532	1994	Southeast Asia	Vietnam
10426_1#11	ERR349533	1996	Southeast Asia	Vietnam
10426_1#12	ERR349534	1995	Southeast Asia	Vietnam
10426_1#13	ERR349535	1994	Southeast Asia	Vietnam
10426_1#14	ERR349536	1995	Southeast Asia	Vietnam
10426_1#16	ERR349538	1995	Southeast Asia	Vietnam
10426_1#17	ERR349539	1994	Southeast Asia	Vietnam
10426_1#19	ERR349541	1995	Southeast Asia	Vietnam
10426_1#21	ERR349543	1996	Southeast Asia	Vietnam
10426_1#23	ERR349545	1995	Southeast Asia	Vietnam
10426_1#24	ERR349546	1994	Southeast Asia	Vietnam
10426_1#25	ERR349547	1995	Southeast Asia	Vietnam
10426_1#26	ERR349548	1996	Southeast Asia	Vietnam
10426_1#27	ERR349549	1995	Southeast Asia	Vietnam
10426_1#28	ERR349550	1994	Southeast Asia	Vietnam
10426_1#29	ERR349551	1995	Southeast Asia	Vietnam
10426_1#30	ERR349552	1994	Southeast Asia	Vietnam
10426_1#31	ERR349553	1995	Southeast Asia	Vietnam
10426_1#34	ERR349556	1997	Southeast Asia	Vietnam
10426_1#35	ERR349557	1994	Southeast Asia	Vietnam
10426_1#36	ERR349558	1997	Southeast Asia	Vietnam
10426_1#38	ERR349560	1994	Southeast Asia	Vietnam
10426_1#40	ERR349562	1997	Southeast Asia	Vietnam
10426_1#41	ERR349563	1995	Southeast Asia	Vietnam
10426_1#42	ERR349564	1998	Southeast Asia	Vietnam
10426_1#47	ERR349568	1997	Southeast Asia	Vietnam
10426_1#48	ERR349569	1997	Southeast Asia	Vietnam
10426_1#49	ERR349570	1993	Southeast Asia	Vietnam
10426_1#50	ERR349571	1997	Southeast Asia	Vietnam
10426_1#51	ERR349572	1997	Southeast Asia	Vietnam
10426_1#52	ERR349573	1997	Southeast Asia	Vietnam
10426_1#55	ERR349576	1997	Southeast Asia	Vietnam
10426_1#57	ERR349578	1994	Southeast Asia	Vietnam
10426_1#58	ERR349579	1995	Southeast Asia	Vietnam
10426_1#59	ERR349580	1997	Southeast Asia	Vietnam
10426_1#60	ERR349581	1995	Southeast Asia	Vietnam
10426_1#61	ERR349582	1997	Southeast Asia	Vietnam
10426_1#62	ERR349583	1994	Southeast Asia	Vietnam
10426_1#63	ERR349584	1995	Southeast Asia	Vietnam
10426_1#64	ERR349585	1997	Southeast Asia	Vietnam
10426_1#67	ERR349588	1994	Southeast Asia	Vietnam
10426_1#69	ERR349590	1993	Southeast Asia	Vietnam
10426_1#70	ERR349591	1994	Southeast Asia	Vietnam
10426_1#71	ERR349592	1994	Southeast Asia	Vietnam
10426_1#72	ERR349593	1994	Southeast Asia	Vietnam
10426_1#74	ERR349595	1994	Southeast Asia	Vietnam
10426_1#76	ERR349597	1994	Southeast Asia	Vietnam
10426_1#78	ERR349599	1994	Southeast Asia	Vietnam
10426_1#79	ERR349600	1994	Southeast Asia	Vietnam
10426_1#80	ERR349601	1994	Southeast Asia	Vietnam
10426_1#81	ERR349602	1994	Southeast Asia	Vietnam
10426_1#82	ERR349603	1994	Southeast Asia	Vietnam
10426_1#84	ERR349605	1994	Southeast Asia	Vietnam
10426_1#85	ERR349606	1994	Southeast Asia	Vietnam
10426_1#88	ERR349609	1994	Southeast Asia	Vietnam
10426_1#92	ERR349613	1994	Southeast Asia	Vietnam
10426_1#94	ERR349615	1994	Southeast Asia	Vietnam
10426_1#95	ERR349616	1994	Southeast Asia	Vietnam
10426_1#96	ERR349617	1994	Southeast Asia	Vietnam
10492_1#6	ERR352259	2011	South Asia	India
10492_1#11	ERR352264	2012	South Asia	India
10492_1#12	ERR352265	2012	South Asia	India
10492_1#13	ERR352266	2012	South Asia	India
10492_1#15	ERR352268	2012	Unknown	Unknown
10492_1#17	ERR352270	2012	South Asia	India
10492_1#18	ERR352271	2011	South Asia	India
10492_1#19	ERR352272	2011	South Asia	India
10492_1#20	ERR352273	2011	South Asia	India
10492_1#21	ERR352274	2011	South Asia	India
10492_1#22	ERR352275	2011	South Asia	India
10492_1#23	ERR352276	2011	Unknown	Unknown
10492_1#24	ERR352277	2011	South Asia	Bangladesh
10492_1#25	ERR352278	2010	South Asia	India
10492_1#26	ERR352279	2010	Southeast Asia	Myanmar
10492_1#27	ERR352280	2011	South Asia	India
10492_1#28	ERR352281	2011	South Asia	India
10492_1#30	ERR352283	2011	South Asia	India
10492_1#31	ERR352284	2011	South Asia	India
10492_1#33	ERR352286	2011	Unknown	Unknown
10492_1#36	ERR352289	2010	West Asia	Lebanon
10492_1#38	ERR352291	2010	South Asia	Nepal
10492_1#40	ERR352293	2010	South Asia	Bangladesh
10492_1#41	ERR352294	2011	South Asia	India
10492_1#42	ERR352295	2011	South Asia	India
10492_1#43	ERR352296	2011	South Asia	India
10492_1#44	ERR352297	2011	South Asia	India
10492_1#51	ERR352304	2010	South Asia	Bangladesh
10492_1#52	ERR352305	2011	Unknown	Unknown
10492_1#54	ERR352307	2011	South Asia	Pakistan
10492_1#55	ERR352308	2011	South Asia	Bangladesh
10492_1#60	ERR352313	1992	Oceania	Fiji
10492_1#62	ERR352315	1993	Oceania	Fiji
10492_1#72	ERR352325	2011	South Asia	India
10492_1#73	ERR352326	2011	West Asia	Iraq
10492_1#74	ERR352327	2011	South Asia	India
10492_1#76	ERR352329	2011	South Asia	India
10492_1#79	ERR352332	2012	Southeast Asia	Cambodia
10492_1#82	ERR352335	2012	South Asia	India
10492_1#83	ERR352336	2011	South Asia	India
10492_1#85	ERR352338	2011	South Asia	Nepal
10492_1#86	ERR352339	2011	South Asia	Pakistan
10493_1#9	ERR352434	2011	South Asia	India
10493_1#14	ERR352439	2011	South Asia	India
10493_1#17	ERR352442	2012	South Asia	India
10493_1#18	ERR352443	2012	South Asia	Pakistan
10493_1#19	ERR352444	2012	South Asia	Nepal
10493_1#20	ERR352445	2012	South Asia	India
10493_1#21	ERR352446	2011	Unknown	Unknown
10493_1#22	ERR352447	2011	Unknown	Unknown
10493_1#23	ERR352448	2011	South Asia	India
10493_1#24	ERR352449	2011	South Asia	Sri Lanka
10493_1#26	ERR352451	2011	South Asia	Pakistan
10493_1#27	ERR352452	2011	South Asia	India
10493_1#30	ERR352455	2011	South Asia	India
10493_1#31	ERR352456	2011	South Asia	India
10493_1#33	ERR352458	2010	South Asia	Pakistan
10493_1#38	ERR352463	2011	South Asia	India
10493_1#39	ERR352464	2011	South Asia	India
10493_1#41	ERR352466	2010	South Asia	Bangladesh
10493_1#43	ERR352468	2010	South Asia	Bangladesh
10493_1#45	ERR352470	2011	Southeast Asia	Thailand
10493_1#46	ERR352471	2011	South Asia	India
10493_1#49	ERR352474	1993	Unknown	Unknown
10493_1#73	ERR352498	1993	Oceania	Fiji
10493_1#79	ERR352504	2011	South Asia	India
10493_1#80	ERR352505	2011	South Asia	India
10493_1#81	ERR352506	2011	South Asia	India
10493_1#82	ERR352507	2011	Southeast Asia	Indonesia
10493_1#84	ERR352509	2012	South Asia	Afghanistan
10540_1#8	ERR352605	1995	Southeast Asia	Vietnam
10540_1#9	ERR352606	1995	Southeast Asia	Vietnam
10540_1#10	ERR352607	1995	Southeast Asia	Vietnam
10540_1#11	ERR352608	1995	Southeast Asia	Vietnam
10540_1#12	ERR352609	1995	Southeast Asia	Vietnam
10540_1#14	ERR352611	1995	Southeast Asia	Vietnam
10540_1#15	ERR352612	1995	Southeast Asia	Vietnam
10540_1#16	ERR352613	1995	Southeast Asia	Vietnam
10540_1#17	ERR352614	1995	Southeast Asia	Vietnam
10540_1#18	ERR352615	1995	Southeast Asia	Vietnam
10540_1#19	ERR352616	1995	Southeast Asia	Vietnam
10540_1#20	ERR352617	1995	Southeast Asia	Vietnam
10540_1#21	ERR352618	1995	Southeast Asia	Vietnam
10540_1#22	ERR352619	1995	Southeast Asia	Vietnam
10540_1#23	ERR352620	1995	Southeast Asia	Vietnam
10540_1#24	ERR352621	1995	Southeast Asia	Vietnam
10540_1#26	ERR352623	1995	Southeast Asia	Vietnam
10540_1#27	ERR352624	1995	Southeast Asia	Vietnam
10540_1#28	ERR352625	1995	Southeast Asia	Vietnam
10540_1#29	ERR352626	1995	Southeast Asia	Vietnam
10540_1#30	ERR352627	1995	Southeast Asia	Vietnam
10540_1#31	ERR352628	1995	Southeast Asia	Vietnam
10540_1#32	ERR352629	1995	Southeast Asia	Vietnam
10540_1#34	ERR352631	1995	Southeast Asia	Vietnam
10540_1#35	ERR352632	1995	Southeast Asia	Vietnam
10540_1#36	ERR352633	1995	Southeast Asia	Vietnam
10540_1#38	ERR352635	1995	Southeast Asia	Vietnam
10540_1#39	ERR352636	1995	Southeast Asia	Vietnam
10540_1#40	ERR352637	1995	Southeast Asia	Vietnam
10540_1#41	ERR352638	1995	Southeast Asia	Vietnam
10540_1#42	ERR352639	1995	Southeast Asia	Vietnam
10540_1#43	ERR352640	1995	Southeast Asia	Vietnam
10540_1#44	ERR352641	1995	Southeast Asia	Vietnam
10540_1#45	ERR352642	1995	Southeast Asia	Vietnam
10540_1#46	ERR352643	1995	Southeast Asia	Vietnam
10540_1#47	ERR352644	1995	Southeast Asia	Vietnam
10540_1#48	ERR352645	1995	Southeast Asia	Vietnam
10540_1#49	ERR352646	1995	Southeast Asia	Vietnam
10540_1#50	ERR352647	1995	Southeast Asia	Vietnam
10540_1#51	ERR352648	1995	Southeast Asia	Vietnam
10540_1#52	ERR352649	1995	Southeast Asia	Vietnam
10540_1#53	ERR352650	1995	Southeast Asia	Vietnam
10540_1#54	ERR352651	1995	Southeast Asia	Vietnam
10540_1#55	ERR352652	1995	Southeast Asia	Vietnam
10540_1#57	ERR352654	1995	Southeast Asia	Vietnam
10540_1#58	ERR352655	1995	Southeast Asia	Vietnam
10540_1#59	ERR352656	1995	Southeast Asia	Vietnam
10540_1#60	ERR352657	1995	Southeast Asia	Vietnam
10540_1#61	ERR352658	1995	Southeast Asia	Vietnam
10540_1#62	ERR352659	1995	Southeast Asia	Vietnam
10540_1#63	ERR352661	1995	Southeast Asia	Vietnam
10540_1#64	ERR352662	1995	Southeast Asia	Vietnam
10540_1#65	ERR352663	1995	Southeast Asia	Vietnam
10540_1#66	ERR352665	1995	Southeast Asia	Vietnam
10540_1#67	ERR352667	1995	Southeast Asia	Vietnam
10540_1#68	ERR352669	1995	Southeast Asia	Vietnam
10540_1#69	ERR352671	1995	Southeast Asia	Vietnam
10540_1#70	ERR352673	1995	Southeast Asia	Vietnam
10540_1#72	ERR352677	1995	Southeast Asia	Vietnam
10540_1#73	ERR352679	1995	Southeast Asia	Vietnam
10540_1#74	ERR352681	1995	Southeast Asia	Vietnam
10540_1#76	ERR352685	1995	Southeast Asia	Vietnam
10540_1#78	ERR352689	1995	Southeast Asia	Vietnam
10540_1#79	ERR352691	1995	Southeast Asia	Vietnam
10540_1#82	ERR352697	1995	Southeast Asia	Vietnam
10540_1#85	ERR352703	1994	Southeast Asia	Vietnam
10540_1#88	ERR352709	1994	Southeast Asia	Vietnam
10540_1#89	ERR352711	1994	Southeast Asia	Vietnam
10540_1#90	ERR352713	1994	Southeast Asia	Vietnam
10540_1#91	ERR352715	1994	Southeast Asia	Vietnam
10540_1#92	ERR352717	1994	Southeast Asia	Vietnam
10540_1#93	ERR352719	1994	Southeast Asia	Vietnam
10540_1#94	ERR352721	1994	Southeast Asia	Vietnam
10540_1#96	ERR352725	1994	Southeast Asia	Vietnam
10541_2#5	ERR357442	2012	South Asia	India
10541_2#7	ERR357444	2011	South Asia	India
10541_2#9	ERR357446	2011	South Asia	India
10541_2#10	ERR352943	2011	Unknown	Unknown
10541_2#11	ERR352944	2011	South Asia	India
10541_2#13	ERR352946	2011	South Asia	India
10541_2#15	ERR352948	2011	South Asia	India
10541_2#16	ERR352949	2011	South Asia	India
10541_2#18	ERR352951	2011	South Asia	India
10541_2#20	ERR352953	2011	South Asia	India
10541_2#21	ERR352954	2011	South Asia	India
10541_2#28	ERR357453	2010	South Asia	Nepal
10541_2#44	ERR357469	1992	Oceania	Fiji
10541_2#49	ERR357474	1993	Oceania	Fiji
10541_2#50	ERR357475	1993	Oceania	Fiji
10541_2#51	ERR357476	1993	Oceania	Fiji
10561_2#1	ERR357576	2011	South Asia	Nepal
10561_2#3	ERR357578	2011	South Asia	Nepal
10561_2#6	ERR357581	2011	South Asia	India
10561_2#8	ERR357583	2011	South Asia	Nepal
10561_2#9	ERR357584	2011	South Asia	Nepal
10561_2#10	ERR357585	2011	South Asia	Nepal
10561_2#12	ERR357587	2011	South Asia	Nepal
10561_2#13	ERR357588	2011	South Asia	Nepal
10561_2#14	ERR357589	2011	South Asia	Nepal
10561_2#15	ERR357590	2011	South Asia	Nepal
10561_2#19	ERR357594	2011	South Asia	Nepal
10561_2#24	ERR357599	1994	Southeast Asia	Vietnam
10561_2#26	ERR357601	2011	South Asia	Nepal
10561_2#27	ERR357602	2011	South Asia	Nepal
10561_2#28	ERR357603	2011	South Asia	Nepal
10561_2#31	ERR357606	2011	South Asia	Nepal
10561_2#33	ERR357608	2011	South Asia	Nepal
10561_2#38	ERR357613	2011	South Asia	Nepal
10561_2#39	ERR357614	2011	South Asia	Nepal
10561_2#40	ERR357615	2002	West Asia	Unknown
10561_2#43	ERR357618	1995	Southeast Asia	Vietnam
10561_2#44	ERR357619	2011	South Asia	Nepal
10561_2#45	ERR357620	2011	South Asia	Nepal
10561_2#46	ERR357621	2011	South Asia	Nepal
10561_2#50	ERR357625	2011	South Asia	Nepal
10561_2#51	ERR357626	2011	South Asia	Nepal
10561_2#53	ERR357628	2011	South Asia	Nepal
10561_2#54	ERR357629	2011	South Asia	Nepal
10561_2#55	ERR357630	2009	South Asia	India
10561_2#57	ERR357632	2011	South Asia	Nepal
10561_2#58	ERR357633	2011	South Asia	Nepal
10561_2#59	ERR357634	2011	South Asia	Nepal
10561_2#61	ERR357636	2010	South Asia	India
10561_2#62	ERR357637	2011	South Asia	Nepal
10561_2#63	ERR357638	2011	South Asia	Nepal
10561_2#64	ERR357639	2011	South Asia	Nepal
10561_2#66	ERR357641	2010	South Asia	India
10561_2#67	ERR357642	1994	Southeast Asia	Vietnam
10561_2#68	ERR357643	1994	Southeast Asia	Vietnam
10561_2#69	ERR357644	1995	Southeast Asia	Vietnam
10561_2#70	ERR357645	1994	Southeast Asia	Vietnam
10561_2#72	ERR357647	1995	Southeast Asia	Vietnam
10561_2#74	ERR357649	1994	Southeast Asia	Vietnam
10561_2#76	ERR357651	1993	Southeast Asia	Vietnam
10561_2#78	ERR357653	1997	Southeast Asia	Vietnam
10561_2#79	ERR357654	1997	Southeast Asia	Vietnam
10561_2#80	ERR357655	1994	Southeast Asia	Vietnam
10561_2#82	ERR357657	1994	Southeast Asia	Vietnam
10561_2#84	ERR357659	1993	Southeast Asia	Vietnam
10561_2#86	ERR357661	1994	Southeast Asia	Vietnam
10562_2#8	ERR357763	2012	South Asia	India
10562_2#9	ERR357764	2012	Oceania	Australia
10562_2#10	ERR357765	2012	Unknown	Unknown
10562_2#11	ERR357766	2012	South Asia	India
10562_2#13	ERR357768	2012	South Asia	India
10562_2#14	ERR357769	2012	Southeast Asia	Southeastern Asia
10562_2#16	ERR357771	2012	Southeast Asia	Thailand
10562_2#18	ERR357773	2012	Unknown	Unknown
10562_2#21	ERR357776	2012	South Asia	Bangladesh
10562_2#27	ERR357782	2012	South Asia	Bangladesh
10562_2#28	ERR357783	2012	South Asia	India
10562_2#29	ERR357784	2012	South Asia	India
10562_2#30	ERR357785	2012	South Asia	India
10562_2#31	ERR357786	2012	South Asia	India
10562_2#32	ERR357787	2012	South Asia	India
10562_2#33	ERR357788	2012	South Asia	Pakistan
10562_2#34	ERR357789	2012	South Asia	India
10562_2#36	ERR357791	2012	South Asia	India
10562_2#37	ERR357792	2012	South Asia	Bangladesh
10562_2#38	ERR357793	2012	South Asia	India
10562_2#39	ERR357794	2012	South Asia	Pakistan
10562_2#40	ERR357795	2012	South Asia	India
10562_2#41	ERR357796	2012	South Asia	India
10562_2#42	ERR357797	2012	South Asia	India
10562_2#48	ERR357803	2012	Oceania	Fiji
10562_2#52	ERR357807	2012	Oceania	Fiji
10562_2#58	ERR357813	2012	South Asia	India
10562_2#59	ERR357814	2012	South Asia	India
10562_2#60	ERR357815	2012	South Asia	India
10562_2#62	ERR357817	2012	South Asia	Pakistan
10562_2#64	ERR357819	2012	South Asia	Pakistan
10562_2#65	ERR357820	2012	South Asia	India
10562_2#66	ERR357821	2012	South Asia	India
10562_2#67	ERR357822	2012	South Asia	India
10562_2#69	ERR357824	2012	Southeast Asia	Myanmar
10562_2#73	ERR357828	2012	South Asia	Bangladesh
10562_2#74	ERR357829	2012	South Asia	India
10562_2#75	ERR357830	2012	South Asia	India
10562_2#77	ERR357832	2012	Southeast Asia	Indonesia
10562_2#78	ERR357833	2012	Southeast Asia	Vietnam
10562_2#79	ERR357834	2012	South Asia	India
10562_2#81	ERR357836	2011	South Asia	India
10562_2#83	ERR357838	2011	South Asia	India
10592_2#4	ERR360452	2003	South Asia	Pakistan
10592_2#9	ERR360457	2003	South Asia	Pakistan
10592_2#10	ERR360458	2003	South Asia	Pakistan
10592_2#11	ERR360459	2003	South Asia	Pakistan
10592_2#13	ERR360461	2003	South Asia	Pakistan
10592_2#20	ERR360468	2003	South Asia	Pakistan
10592_2#22	ERR360470	2003	South Asia	Pakistan
10592_2#23	ERR360471	2003	South Asia	Pakistan
10592_2#24	ERR360472	2003	South Asia	Pakistan
10592_2#26	ERR360474	2003	South Asia	Pakistan
10592_2#28	ERR360476	2003	South Asia	Pakistan
10592_2#30	ERR360478	2003	South Asia	Pakistan
10592_2#32	ERR360480	2003	South Asia	Pakistan
10592_2#33	ERR360481	2003	South Asia	Pakistan
10592_2#56	ERR360504	2002	Southeast Asia	Laos
10592_2#62	ERR360510	1999	South Asia	Nepal
10592_2#78	ERR360526	2007	South Asia	Bangladesh
10592_2#80	ERR360528	2003	South Asia	Bangladesh
10593_2#10	ERR360623	2002	South Asia	Sri Lanka
10593_2#26	ERR360639	2002	South Asia	India
10593_2#80	ERR360693	2002	West Asia	Palestine
10607_1#42	ERR360738	2002	Southeast Asia	Cambodia
10607_1#43	ERR360739	2002	Southeast Asia	Cambodia
10607_1#44	ERR360740	2002	Southeast Asia	Cambodia
10607_1#45	ERR360741	2002	Southeast Asia	Cambodia
10607_1#46	ERR360742	2002	Southeast Asia	Cambodia
10607_1#47	ERR360743	2002	Southeast Asia	Cambodia
10607_1#48	ERR360744	2002	Southeast Asia	Cambodia
10607_1#49	ERR360745	2002	Southeast Asia	Cambodia
10607_1#50	ERR360746	2002	Southeast Asia	Cambodia
10607_1#52	ERR360748	2002	Southeast Asia	Cambodia
10607_1#58	ERR360754	2002	Southeast Asia	Cambodia
10607_1#59	ERR360755	2002	Southeast Asia	Cambodia
10607_1#60	ERR360756	2002	Southeast Asia	Cambodia
10607_1#62	ERR360758	2002	Southeast Asia	Cambodia
10607_1#63	ERR360759	2002	Southeast Asia	Cambodia
10607_1#64	ERR360760	2002	Southeast Asia	Cambodia
10607_1#65	ERR360761	2002	Southeast Asia	Cambodia
10607_1#66	ERR360762	2002	Southeast Asia	Cambodia
10607_1#67	ERR360763	2002	Southeast Asia	Cambodia
10607_1#69	ERR360765	2002	Southeast Asia	Cambodia
10607_1#70	ERR360766	2002	Southeast Asia	Cambodia
10607_1#73	ERR360769	2002	Southeast Asia	Cambodia
10607_1#74	ERR360770	2002	Southeast Asia	Cambodia
10607_1#75	ERR360771	2002	Southeast Asia	Cambodia
10607_1#76	ERR360772	2002	Southeast Asia	Cambodia
10607_1#77	ERR360773	2002	Southeast Asia	Cambodia
10607_1#78	ERR360774	2002	Southeast Asia	Cambodia
10607_1#79	ERR360775	2002	Southeast Asia	Cambodia
10607_1#80	ERR360776	2002	Southeast Asia	Cambodia
10607_1#81	ERR360777	2002	Southeast Asia	Cambodia
10607_1#82	ERR360778	2002	Southeast Asia	Cambodia
10607_1#83	ERR360779	2002	Southeast Asia	Cambodia
10607_1#84	ERR360780	2002	Southeast Asia	Cambodia
10607_1#85	ERR360781	2002	Southeast Asia	Cambodia
10607_1#86	ERR360782	2002	Southeast Asia	Cambodia
10607_1#87	ERR360783	2002	Southeast Asia	Cambodia
10607_1#89	ERR360785	2002	Southeast Asia	Cambodia
10607_1#90	ERR360786	2002	Southeast Asia	Cambodia
10607_1#91	ERR360787	2002	Southeast Asia	Cambodia
10607_1#92	ERR360788	2002	Southeast Asia	Cambodia
10607_1#93	ERR360789	2002	Southeast Asia	Cambodia
10607_1#95	ERR360791	2002	Southeast Asia	Cambodia
10607_1#96	ERR360792	2002	Southeast Asia	Cambodia
10607_2#1	ERR360793	2002	East Africa	Malawi
10607_2#2	ERR360794	2013	East Africa	Malawi
10607_2#5	ERR360797	2010	East Africa	Malawi
10607_2#6	ERR360798	2010	East Africa	Malawi
10607_2#7	ERR360799	2012	East Africa	Malawi
10607_2#9	ERR360801	2010	East Africa	Malawi
10607_2#10	ERR360802	2010	East Africa	Malawi
10607_2#13	ERR360805	2012	East Africa	Malawi
10607_2#14	ERR360806	2012	East Africa	Malawi
10607_2#15	ERR360807	2013	East Africa	Malawi
10607_2#17	ERR360809	2013	East Africa	Malawi
10607_2#18	ERR360810	2012	East Africa	Malawi
10607_2#19	ERR360811	2012	East Africa	Malawi
10607_2#20	ERR360812	2010	East Africa	Malawi
10607_2#23	ERR360815	2013	East Africa	Malawi
10607_2#24	ERR360816	2013	East Africa	Malawi
10607_2#25	ERR360817	2012	East Africa	Malawi
10607_2#26	ERR360818	2012	East Africa	Malawi
10607_2#27	ERR360819	2013	East Africa	Malawi
10607_2#32	ERR360824	2010	East Africa	Malawi
10607_2#35	ERR360827	2013	East Africa	Malawi
10607_2#36	ERR360828	2012	East Africa	Malawi
10607_2#37	ERR360829	2012	East Africa	Malawi
10607_2#38	ERR360830	2013	East Africa	Malawi
10607_2#40	ERR360832	2010	East Africa	Malawi
10607_2#53	ERR360845	2010	Southeast Asia	Cambodia
10607_2#54	ERR360846	2010	Southeast Asia	Cambodia
10607_2#55	ERR360847	2010	Southeast Asia	Cambodia
10607_2#56	ERR360848	2010	Southeast Asia	Cambodia
10608_1#1	ERR360889	2008	Southeast Asia	Cambodia
10608_1#2	ERR360890	2008	Southeast Asia	Cambodia
10608_1#3	ERR360891	2008	Southeast Asia	Cambodia
10608_2#4	ERR360948	2008	Southeast Asia	Cambodia
10608_2#5	ERR360949	2008	Southeast Asia	Cambodia
10608_2#7	ERR360950	2008	Southeast Asia	Cambodia
10608_2#9	ERR360952	2010	Southeast Asia	Cambodia
10608_2#11	ERR360954	2010	Southeast Asia	Cambodia
10608_2#12	ERR360955	2010	Southeast Asia	Cambodia
10608_2#13	ERR360956	2010	Southeast Asia	Cambodia
10608_2#15	ERR360958	2010	Southeast Asia	Cambodia
10608_2#16	ERR360959	2010	Southeast Asia	Cambodia
10608_2#17	ERR360960	2010	Southeast Asia	Cambodia
10608_2#18	ERR360961	2011	Southeast Asia	Cambodia
10608_2#19	ERR360962	2011	Southeast Asia	Cambodia
10608_2#21	ERR360963	2012	Southeast Asia	Cambodia
10608_2#22	ERR360964	2012	Southeast Asia	Cambodia
10608_2#23	ERR360965	2012	Southeast Asia	Cambodia
10608_2#24	ERR360966	2012	Southeast Asia	Cambodia
10608_2#25	ERR360967	2012	Southeast Asia	Cambodia
10608_2#26	ERR360968	2012	Southeast Asia	Cambodia
10608_2#28	ERR360970	2012	Southeast Asia	Cambodia
10608_2#30	ERR360971	2012	Southeast Asia	Cambodia
10608_2#31	ERR360972	2012	Southeast Asia	Cambodia
10608_2#32	ERR360973	2012	Southeast Asia	Cambodia
10608_2#34	ERR360975	2012	Southeast Asia	Cambodia
10608_2#35	ERR360976	2012	Southeast Asia	Cambodia
10608_2#36	ERR360977	2012	Southeast Asia	Cambodia
10608_2#37	ERR360978	2012	Southeast Asia	Cambodia
10608_2#39	ERR360979	2012	Southeast Asia	Cambodia
10608_2#42	ERR360980	2012	Southeast Asia	Cambodia
10608_2#43	ERR360981	2012	Southeast Asia	Cambodia
10608_2#44	ERR360982	2012	Southeast Asia	Cambodia
10608_2#45	ERR360983	2012	Southeast Asia	Cambodia
10608_2#48	ERR360984	2012	Southeast Asia	Cambodia
10608_2#49	ERR360985	2012	Southeast Asia	Cambodia
10608_2#50	ERR360986	2012	Southeast Asia	Cambodia
10608_2#51	ERR360987	2012	Southeast Asia	Cambodia
10608_2#52	ERR360988	2012	Southeast Asia	Cambodia
10608_2#57	ERR360990	2012	Southeast Asia	Cambodia
10608_2#58	ERR360991	2012	Southeast Asia	Cambodia
10608_2#59	ERR360992	2012	Southeast Asia	Cambodia
10608_2#60	ERR360993	2012	Southeast Asia	Cambodia
10608_2#61	ERR360994	2012	Southeast Asia	Cambodia
10608_2#63	ERR360996	2012	Southeast Asia	Cambodia
10608_2#65	ERR360997	2012	Southeast Asia	Cambodia
10608_2#66	ERR360998	2012	Southeast Asia	Cambodia
10608_2#67	ERR360999	2012	Southeast Asia	Cambodia
10608_2#68	ERR361000	2012	Southeast Asia	Cambodia
11642_2#1	ERR422751	2009	South Asia	India
11642_2#2	ERR422752	2009	South Asia	Bangladesh
11642_2#7	ERR422757	2009	Unknown	Unknown
11642_2#10	ERR422759	2009	South Asia	India
11642_2#13	ERR422762	2010	South Asia	India
11642_2#15	ERR422764	2010	Unknown	Unknown
11642_2#16	ERR422765	2010	South Asia	India
11642_2#17	ERR422766	2010	South Asia	Bangladesh
11642_2#21	ERR422770	2010	South Asia	India
11642_2#26	ERR422775	2010	South Asia	Bangladesh
11642_2#27	ERR422776	2010	South Asia	Bangladesh
11642_2#32	ERR422780	2010	South Asia	India
11642_2#33	ERR422781	2010	South Asia	Pakistan
11642_2#39	ERR422787	2010	South Asia	India
11642_2#49	ERR422796	2010	Unknown	Unknown
11642_2#51	ERR422798	2010	Unknown	Unknown
11642_2#53	ERR422800	2010	South Asia	Bangladesh
11642_2#54	ERR422801	2010	South Asia	Bangladesh
11642_2#56	ERR422803	2011	South Asia	Pakistan
11642_2#57	ERR422804	2011	South Asia	India
11642_2#58	ERR422805	2011	South Asia	Pakistan
11642_2#60	ERR422807	2011	South Asia	Bangladesh
11642_2#63	ERR422810	2011	South Asia	Bangladesh
11642_2#65	ERR422812	2011	South Asia	Bangladesh
11642_2#66	ERR422813	2011	South Asia	Bangladesh
11642_2#67	ERR422814	2011	South Asia	India
11642_2#68	ERR422815	2011	South Asia	Bangladesh
11642_2#69	ERR422816	2011	Unknown	Unknown
11642_2#70	ERR422817	2011	South Asia	India
11642_2#71	ERR422818	2011	South Asia	Bangladesh
11642_2#72	ERR422819	2011	South Asia	India
11642_2#77	ERR422824	2011	South Asia	Bangladesh
11642_2#79	ERR422826	2011	South Asia	Bangladesh
11642_2#81	ERR422828	2011	South Asia	India
11642_2#82	ERR422829	2011	South Asia	Bangladesh
11642_2#84	ERR422831	2011	South Asia	Bangladesh
11642_2#86	ERR422833	2011	South Asia	Pakistan
11642_2#87	ERR422834	2011	South Asia	Pakistan
11800_1#7	ERR1017039	2005	Unknown	Unknown
11800_1#9	ERR1017040	2005	Unknown	Unknown
11800_1#15	ERR1017042	2005	Unknown	Unknown
11800_1#18	ERR1017045	2005	Unknown	Unknown
11800_1#32	ERR1017052	2006	South Asia	Pakistan
11800_1#34	ERR1017054	2006	South Asia	Bangladesh
11800_1#48	ERR1017064	2007	South Asia	India
11800_1#53	ERR1017067	2007	South Asia	Nepal
11800_1#54	ERR1017068	2007	South Asia	India
11800_1#55	ERR1017069	2007	South Asia	Pakistan
11800_1#56	ERR1017070	2007	South Asia	Pakistan
11800_1#57	ERR1017071	2007	South Asia	Bangladesh
11800_1#58	ERR1017072	2007	South Asia	Bangladesh
11800_1#62	ERR1017074	2007	South Asia	India
11800_1#63	ERR1017075	2007	South Asia	India
11800_1#65	ERR1017077	2007	South Asia	Bangladesh
11800_1#72	ERR1017083	2008	South Asia	India
11800_1#77	ERR1017087	2008	South Asia	Bangladesh
11800_1#79	ERR1017089	2008	South Asia	Bangladesh
11800_1#80	ERR1017090	2008	South Asia	Kuwait/India
11800_1#82	ERR1017092	2008	South Asia	Kuwait/India
11800_1#85	ERR1017094	2008	South Asia	India
11800_1#88	ERR1017097	2009	South Asia	Pakistan
12045_3#70	ERR485127	2005	Unknown	Unknown
12045_3#72	ERR485129	2005	Unknown	Unknown
12045_3#75	ERR485132	2006	Unknown	Unknown
12045_3#76	ERR485133	2006	Unknown	Unknown
12045_3#81	ERR485138	2006	South Asia	Bangladesh
326A_13	SRR12278705	2013	East Africa	Rwanda
380_13	SRR12278704	2013	East Africa	Rwanda
270_13	SRR12278707	2013	East Africa	Rwanda
B052_10	SRR12278721	2010	East Africa	Rwanda
B069_10	SRR12278720	2010	East Africa	Rwanda
514_15	SRR12278700	2015	East Africa	Rwanda
B033_10	SRR12278722	2010	East Africa	Rwanda
414_14	SRR12278702	2014	East Africa	Rwanda
474_13	SRR12278703	2013	East Africa	Rwanda
2929H_CHUK	SRR12278694	2018	East Africa	Rwanda
2970_CHUK	SRR12278696	2018	East Africa	Rwanda
61_15	SRR12278701	2015	East Africa	Rwanda
2741_CHUK	SRR12278697	2018	East Africa	Rwanda
2688_CHUK	SRR12278698	2018	East Africa	Rwanda
2404_CHUK	SRR12278699	2018	East Africa	Rwanda
253A_13	SRR12278708	2013	East Africa	Rwanda
BS026_10	SRR12278714	2010	East Africa	Rwanda
B105_10	SRR12278715	2010	East Africa	Rwanda
B009_11	SRR12278710	2011	East Africa	Rwanda
B098_10	SRR12278718	2010	East Africa	Rwanda
B014_11	SRR12278709	2011	East Africa	Rwanda
B103_10	SRR12278716	2010	East Africa	Rwanda

## Sheet: Dataset_region
Lane Name	HEX color code	Region
7468_7#49	#e6550d	East Africa
7468_7#55	#e6550d	East Africa
7468_7#57	#e6550d	East Africa
7468_7#59	#e6550d	East Africa
7468_7#60	#e6550d	East Africa
7468_7#61	#e6550d	East Africa
7468_7#64	#e6550d	East Africa
7468_7#65	#e6550d	East Africa
7468_7#66	#e6550d	East Africa
7468_7#67	#e6550d	East Africa
7468_7#68	#e6550d	East Africa
7468_7#69	#e6550d	East Africa
7468_7#70	#e6550d	East Africa
7468_7#71	#e6550d	East Africa
7468_7#77	#e6550d	East Africa
7468_7#80	#e6550d	East Africa
7468_7#86	#e6550d	East Africa
7468_7#87	#e6550d	East Africa
7468_7#88	#e6550d	East Africa
7468_7#89	#e6550d	East Africa
7468_7#90	#e6550d	East Africa
7468_7#92	#e6550d	East Africa
7468_7#94	#e6550d	East Africa
7468_7#95	#e6550d	East Africa
8490_6#55	#7570b3	Oceania
8490_6#67	#7570b3	Oceania
8525_2#54	#e6550d	East Africa
8525_3#30	#e6550d	East Africa
8525_3#31	#e6550d	East Africa
8525_3#32	#e6550d	East Africa
8525_3#33	#e6550d	East Africa
8525_3#34	#e6550d	East Africa
8525_3#37	#e6550d	East Africa
8525_3#40	#e6550d	East Africa
8525_3#42	#e6550d	East Africa
8525_3#45	#e6550d	East Africa
8525_3#46	#e6550d	East Africa
8525_3#47	#e6550d	East Africa
8525_3#48	#e6550d	East Africa
8525_3#49	#e6550d	East Africa
8525_3#51	#e6550d	East Africa
8525_3#53	#e6550d	East Africa
8525_3#54	#e6550d	East Africa
8525_3#55	#e6550d	East Africa
8525_3#56	#e6550d	East Africa
8525_3#58	#e6550d	East Africa
8525_3#59	#e6550d	East Africa
8525_3#60	#e6550d	East Africa
8525_3#61	#e6550d	East Africa
8525_3#71	#e6550d	East Africa
8615_4#29	#e6550d	East Africa
8616_4#37	#b2df8a	South Asia
8616_4#38	#b2df8a	South Asia
8616_4#39	#b2df8a	South Asia
8616_4#41	#b2df8a	South Asia
8616_4#44	#b2df8a	South Asia
8616_4#45	#b2df8a	South Asia
8616_4#46	#b2df8a	South Asia
8616_4#47	#b2df8a	South Asia
8616_4#48	#b2df8a	South Asia
8616_4#49	#b2df8a	South Asia
8616_4#50	#b2df8a	South Asia
8616_4#51	#b2df8a	South Asia
8616_4#53	#b2df8a	South Asia
8616_4#54	#b2df8a	South Asia
8616_4#55	#b2df8a	South Asia
8616_4#56	#b2df8a	South Asia
8616_4#58	#b2df8a	South Asia
9475_4#48	#b2df8a	South Asia
9475_4#49	#b2df8a	South Asia
9475_4#50	#b2df8a	South Asia
9475_4#51	#b2df8a	South Asia
9475_4#52	#b2df8a	South Asia
9475_4#53	#b2df8a	South Asia
9475_4#54	#b2df8a	South Asia
9475_4#55	#b2df8a	South Asia
9475_6#2	#e6550d	East Africa
9475_6#3	#e6550d	East Africa
9475_6#4	#e6550d	East Africa
9475_6#5	#e6550d	East Africa
9475_6#6	#e6550d	East Africa
9475_6#8	#e6550d	East Africa
9475_6#9	#e6550d	East Africa
9475_6#12	#e6550d	East Africa
9475_6#16	#e6550d	East Africa
9475_6#17	#e6550d	East Africa
9475_6#18	#e6550d	East Africa
9475_6#19	#e6550d	East Africa
9475_6#21	#e6550d	East Africa
9475_6#24	#e6550d	East Africa
9475_6#25	#e6550d	East Africa
9475_6#26	#e6550d	East Africa
9475_6#27	#e6550d	East Africa
9475_6#28	#e6550d	East Africa
9475_6#31	#e6550d	East Africa
9475_6#32	#e6550d	East Africa
9475_6#33	#e6550d	East Africa
9475_6#34	#e6550d	East Africa
9475_6#35	#e6550d	East Africa
9475_6#36	#e6550d	East Africa
9475_6#39	#e6550d	East Africa
9475_6#41	#e6550d	East Africa
9475_6#45	#e6550d	East Africa
9475_6#46	#e6550d	East Africa
9475_6#47	#e6550d	East Africa
9475_6#49	#e6550d	East Africa
9475_6#50	#e6550d	East Africa
9475_6#51	#e6550d	East Africa
9475_6#52	#e6550d	East Africa
9475_6#53	#e6550d	East Africa
9475_6#54	#e6550d	East Africa
9475_6#55	#e6550d	East Africa
9475_6#56	#e6550d	East Africa
9475_6#58	#e6550d	East Africa
9475_6#59	#e6550d	East Africa
9475_6#61	#e6550d	East Africa
9475_6#62	#e6550d	East Africa
9475_6#63	#e6550d	East Africa
9475_6#65	#e6550d	East Africa
9475_6#66	#e6550d	East Africa
9475_6#67	#e6550d	East Africa
9475_6#68	#e6550d	East Africa
9475_6#69	#e6550d	East Africa
9475_6#71	#e6550d	East Africa
9475_6#73	#e6550d	East Africa
9475_6#76	#e6550d	East Africa
9475_6#77	#e6550d	East Africa
9475_6#78	#e6550d	East Africa
9475_6#79	#e6550d	East Africa
9870_8#1	#e6550d	East Africa
9870_8#2	#e6550d	East Africa
9870_8#3	#e6550d	East Africa
9870_8#4	#33a02c	Southeast Asia
9870_8#5	#33a02c	Southeast Asia
9870_8#7	#33a02c	Southeast Asia
9870_8#8	#33a02c	Southeast Asia
9870_8#9	#33a02c	Southeast Asia
9870_8#10	#33a02c	Southeast Asia
9870_8#11	#33a02c	Southeast Asia
9870_8#12	#33a02c	Southeast Asia
9870_8#13	#33a02c	Southeast Asia
9870_8#14	#33a02c	Southeast Asia
9870_8#15	#33a02c	Southeast Asia
9870_8#16	#33a02c	Southeast Asia
9870_8#18	#33a02c	Southeast Asia
9870_8#19	#33a02c	Southeast Asia
9870_8#20	#33a02c	Southeast Asia
9870_8#21	#33a02c	Southeast Asia
9870_8#22	#33a02c	Southeast Asia
9870_8#23	#33a02c	Southeast Asia
9870_8#24	#33a02c	Southeast Asia
9870_8#25	#33a02c	Southeast Asia
9870_8#26	#33a02c	Southeast Asia
9870_8#27	#33a02c	Southeast Asia
9870_8#28	#33a02c	Southeast Asia
9870_8#30	#33a02c	Southeast Asia
9870_8#31	#33a02c	Southeast Asia
9870_8#32	#33a02c	Southeast Asia
9870_8#33	#33a02c	Southeast Asia
9870_8#34	#33a02c	Southeast Asia
9870_8#35	#33a02c	Southeast Asia
9870_8#36	#33a02c	Southeast Asia
9870_8#37	#33a02c	Southeast Asia
9870_8#38	#33a02c	Southeast Asia
9870_8#39	#33a02c	Southeast Asia
9870_8#40	#33a02c	Southeast Asia
9870_8#41	#33a02c	Southeast Asia
9870_8#42	#33a02c	Southeast Asia
9870_8#43	#33a02c	Southeast Asia
9870_8#44	#33a02c	Southeast Asia
9870_8#45	#33a02c	Southeast Asia
9870_8#46	#33a02c	Southeast Asia
9870_8#47	#33a02c	Southeast Asia
9870_8#48	#33a02c	Southeast Asia
9870_8#49	#33a02c	Southeast Asia
9870_8#50	#33a02c	Southeast Asia
9870_8#51	#33a02c	Southeast Asia
9870_8#52	#33a02c	Southeast Asia
9870_8#53	#33a02c	Southeast Asia
9870_8#54	#33a02c	Southeast Asia
9870_8#55	#33a02c	Southeast Asia
9870_8#56	#33a02c	Southeast Asia
9870_8#57	#33a02c	Southeast Asia
9870_8#58	#33a02c	Southeast Asia
9870_8#59	#33a02c	Southeast Asia
9870_8#60	#33a02c	Southeast Asia
9870_8#62	#33a02c	Southeast Asia
9870_8#63	#33a02c	Southeast Asia
9870_8#64	#33a02c	Southeast Asia
9870_8#65	#33a02c	Southeast Asia
9870_8#66	#33a02c	Southeast Asia
9870_8#67	#33a02c	Southeast Asia
9870_8#68	#33a02c	Southeast Asia
9870_8#69	#33a02c	Southeast Asia
9870_8#70	#33a02c	Southeast Asia
9870_8#71	#33a02c	Southeast Asia
9870_8#72	#33a02c	Southeast Asia
9870_8#73	#33a02c	Southeast Asia
9870_8#74	#33a02c	Southeast Asia
9870_8#75	#33a02c	Southeast Asia
9870_8#76	#33a02c	Southeast Asia
9870_8#77	#33a02c	Southeast Asia
9870_8#78	#33a02c	Southeast Asia
9870_8#79	#33a02c	Southeast Asia
9870_8#80	#33a02c	Southeast Asia
9870_8#81	#33a02c	Southeast Asia
9870_8#82	#33a02c	Southeast Asia
9870_8#83	#33a02c	Southeast Asia
9870_8#84	#33a02c	Southeast Asia
9870_8#85	#33a02c	Southeast Asia
9870_8#86	#33a02c	Southeast Asia
9870_8#87	#33a02c	Southeast Asia
9870_8#88	#33a02c	Southeast Asia
9870_8#89	#33a02c	Southeast Asia
9870_8#91	#33a02c	Southeast Asia
9870_8#93	#33a02c	Southeast Asia
9870_8#94	#33a02c	Southeast Asia
10060_5#2	#33a02c	Southeast Asia
10060_5#3	#33a02c	Southeast Asia
10060_5#4	#33a02c	Southeast Asia
10060_5#5	#33a02c	Southeast Asia
10060_5#87	#b2df8a	South Asia
10060_5#88	#b2df8a	South Asia
10060_5#89	#b2df8a	South Asia
10060_5#90	#b2df8a	South Asia
10060_5#91	#b2df8a	South Asia
10060_5#92	#b2df8a	South Asia
10060_5#93	#b2df8a	South Asia
10060_5#94	#b2df8a	South Asia
10060_6#4	#33a02c	Southeast Asia
10060_6#28	#33a02c	Southeast Asia
10060_6#31	#33a02c	Southeast Asia
10060_6#33	#33a02c	Southeast Asia
10060_6#36	#33a02c	Southeast Asia
10060_6#38	#33a02c	Southeast Asia
10060_6#39	#33a02c	Southeast Asia
10060_6#47	#33a02c	Southeast Asia
10060_6#49	#33a02c	Southeast Asia
10060_6#50	#33a02c	Southeast Asia
10060_6#54	#33a02c	Southeast Asia
10060_6#55	#33a02c	Southeast Asia
10060_6#71	#e6550d	East Africa
10060_6#72	#e6550d	East Africa
10060_6#75	#e6550d	East Africa
10060_6#77	#e6550d	East Africa
10060_6#78	#e6550d	East Africa
10060_6#79	#e6550d	East Africa
10060_6#80	#e6550d	East Africa
10060_6#81	#e6550d	East Africa
10060_6#82	#e6550d	East Africa
10060_6#83	#e6550d	East Africa
10060_6#85	#00441b	West Asia
10060_6#86	#00441b	West Asia
10060_6#87	#00441b	West Asia
10060_6#88	#00441b	West Asia
10060_6#89	#00441b	West Asia
10060_6#90	#00441b	West Asia
10060_6#91	#00441b	West Asia
10060_6#92	#00441b	West Asia
10060_6#93	#00441b	West Asia
10071_3#1	#b2df8a	South Asia
10071_3#2	#b2df8a	South Asia
10071_3#8	#b2df8a	South Asia
10071_3#11	#b2df8a	South Asia
10071_3#13	#b2df8a	South Asia
10071_3#14	#b2df8a	South Asia
10071_3#17	#b2df8a	South Asia
10071_3#19	#b2df8a	South Asia
10071_3#20	#b2df8a	South Asia
10071_3#21	#b2df8a	South Asia
10071_3#26	#f2876f	South Africa
10071_3#47	#f2876f	South Africa
10071_3#50	#f2876f	South Africa
10071_3#58	#f2876f	South Africa
10071_3#60	#f2876f	South Africa
10071_8#62	#e6550d	East Africa
10071_8#63	#e6550d	East Africa
10071_8#64	#e6550d	East Africa
10071_8#65	#e6550d	East Africa
10071_8#66	#e6550d	East Africa
10071_8#67	#e6550d	East Africa
10071_8#68	#e6550d	East Africa
10071_8#69	#e6550d	East Africa
10071_8#70	#e6550d	East Africa
10071_8#71	#e6550d	East Africa
10071_8#72	#e6550d	East Africa
10071_8#74	#e6550d	East Africa
10071_8#76	#e6550d	East Africa
10071_8#77	#e6550d	East Africa
10071_8#78	#e6550d	East Africa
10071_8#79	#e6550d	East Africa
10071_8#80	#e6550d	East Africa
10071_8#81	#e6550d	East Africa
10071_8#82	#e6550d	East Africa
10071_8#83	#e6550d	East Africa
10071_8#88	#e6550d	East Africa
10071_8#89	#e6550d	East Africa
10071_8#90	#e6550d	East Africa
10071_8#91	#e6550d	East Africa
10071_8#92	#e6550d	East Africa
10071_8#94	#e6550d	East Africa
10071_8#95	#e6550d	East Africa
10209_5#1	#33a02c	Southeast Asia
10209_5#2	#33a02c	Southeast Asia
10209_5#3	#33a02c	Southeast Asia
10209_5#4	#33a02c	Southeast Asia
10209_5#5	#33a02c	Southeast Asia
10209_5#7	#33a02c	Southeast Asia
10209_5#10	#33a02c	Southeast Asia
10209_5#11	#33a02c	Southeast Asia
10209_5#12	#33a02c	Southeast Asia
10209_5#14	#33a02c	Southeast Asia
10209_5#15	#33a02c	Southeast Asia
10209_5#16	#33a02c	Southeast Asia
10209_5#17	#33a02c	Southeast Asia
10209_5#18	#33a02c	Southeast Asia
10209_5#19	#33a02c	Southeast Asia
10209_5#27	#33a02c	Southeast Asia
10209_5#28	#33a02c	Southeast Asia
10209_5#31	#33a02c	Southeast Asia
10209_5#33	#33a02c	Southeast Asia
10209_5#34	#33a02c	Southeast Asia
10209_5#35	#33a02c	Southeast Asia
10209_5#38	#33a02c	Southeast Asia
10209_5#39	#33a02c	Southeast Asia
10209_5#41	#33a02c	Southeast Asia
10209_5#43	#33a02c	Southeast Asia
10209_5#44	#33a02c	Southeast Asia
10209_5#46	#33a02c	Southeast Asia
10209_5#50	#33a02c	Southeast Asia
10209_5#51	#33a02c	Southeast Asia
10209_5#53	#33a02c	Southeast Asia
10209_5#58	#33a02c	Southeast Asia
10209_5#61	#33a02c	Southeast Asia
10349_1#10	#b2df8a	South Asia
10349_1#14	#b2df8a	South Asia
10349_1#21	#b2df8a	South Asia
10349_1#22	#33a02c	Southeast Asia
10349_1#23	#b2df8a	South Asia
10349_1#24	#b2df8a	South Asia
10349_1#25	#b2df8a	South Asia
10349_1#34	#b2df8a	South Asia
10349_1#40	#b2df8a	South Asia
10349_1#46	#b2df8a	South Asia
10349_1#52	#b2df8a	South Asia
10349_1#54	#b2df8a	South Asia
10349_1#55	#b2df8a	South Asia
10349_1#58	#33a02c	Southeast Asia
10349_1#59	#b2df8a	South Asia
10349_1#61	#b2df8a	South Asia
10349_1#67	#b2df8a	South Asia
10349_1#71	#b2df8a	South Asia
10349_1#72	#b2df8a	South Asia
10349_1#74	#b2df8a	South Asia
10349_1#75	#b2df8a	South Asia
10349_1#79	#b2df8a	South Asia
10425_1#1	#33a02c	Southeast Asia
10425_1#2	#b2df8a	South Asia
10425_1#3	#b2df8a	South Asia
10425_1#4	#33a02c	Southeast Asia
10425_1#6	#b2df8a	South Asia
10425_1#7	#33a02c	Southeast Asia
10425_1#8	#33a02c	Southeast Asia
10425_1#9	#b2df8a	South Asia
10425_1#11	#33a02c	Southeast Asia
10425_1#15	#33a02c	Southeast Asia
10425_1#16	#33a02c	Southeast Asia
10425_1#17	#33a02c	Southeast Asia
10425_1#18	#33a02c	Southeast Asia
10425_1#19	#33a02c	Southeast Asia
10425_1#20	#33a02c	Southeast Asia
10425_1#23	#33a02c	Southeast Asia
10425_1#24	#33a02c	Southeast Asia
10425_1#26	#33a02c	Southeast Asia
10425_1#27	#33a02c	Southeast Asia
10425_1#29	#33a02c	Southeast Asia
10425_1#30	#33a02c	Southeast Asia
10425_1#31	#33a02c	Southeast Asia
10425_1#33	#33a02c	Southeast Asia
10425_1#34	#33a02c	Southeast Asia
10425_1#37	#33a02c	Southeast Asia
10425_1#42	#33a02c	Southeast Asia
10425_1#43	#33a02c	Southeast Asia
10425_1#45	#33a02c	Southeast Asia
10425_1#48	#33a02c	Southeast Asia
10425_1#51	#33a02c	Southeast Asia
10425_1#55	#33a02c	Southeast Asia
10425_1#57	#33a02c	Southeast Asia
10425_1#58	#33a02c	Southeast Asia
10425_1#62	#33a02c	Southeast Asia
10425_1#73	#33a02c	Southeast Asia
10426_1#1	#33a02c	Southeast Asia
10426_1#2	#33a02c	Southeast Asia
10426_1#6	#b2df8a	South Asia
10426_1#9	#33a02c	Southeast Asia
10426_1#10	#33a02c	Southeast Asia
10426_1#11	#33a02c	Southeast Asia
10426_1#12	#33a02c	Southeast Asia
10426_1#13	#33a02c	Southeast Asia
10426_1#14	#33a02c	Southeast Asia
10426_1#16	#33a02c	Southeast Asia
10426_1#17	#33a02c	Southeast Asia
10426_1#19	#33a02c	Southeast Asia
10426_1#21	#33a02c	Southeast Asia
10426_1#23	#33a02c	Southeast Asia
10426_1#24	#33a02c	Southeast Asia
10426_1#25	#33a02c	Southeast Asia
10426_1#26	#33a02c	Southeast Asia
10426_1#27	#33a02c	Southeast Asia
10426_1#28	#33a02c	Southeast Asia
10426_1#29	#33a02c	Southeast Asia
10426_1#30	#33a02c	Southeast Asia
10426_1#31	#33a02c	Southeast Asia
10426_1#34	#33a02c	Southeast Asia
10426_1#35	#33a02c	Southeast Asia
10426_1#36	#33a02c	Southeast Asia
10426_1#38	#33a02c	Southeast Asia
10426_1#40	#33a02c	Southeast Asia
10426_1#41	#33a02c	Southeast Asia
10426_1#42	#33a02c	Southeast Asia
10426_1#47	#33a02c	Southeast Asia
10426_1#48	#33a02c	Southeast Asia
10426_1#49	#33a02c	Southeast Asia
10426_1#50	#33a02c	Southeast Asia
10426_1#51	#33a02c	Southeast Asia
10426_1#52	#33a02c	Southeast Asia
10426_1#55	#33a02c	Southeast Asia
10426_1#57	#33a02c	Southeast Asia
10426_1#58	#33a02c	Southeast Asia
10426_1#59	#33a02c	Southeast Asia
10426_1#60	#33a02c	Southeast Asia
10426_1#61	#33a02c	Southeast Asia
10426_1#62	#33a02c	Southeast Asia
10426_1#63	#33a02c	Southeast Asia
10426_1#64	#33a02c	Southeast Asia
10426_1#67	#33a02c	Southeast Asia
10426_1#69	#33a02c	Southeast Asia
10426_1#70	#33a02c	Southeast Asia
10426_1#71	#33a02c	Southeast Asia
10426_1#72	#33a02c	Southeast Asia
10426_1#74	#33a02c	Southeast Asia
10426_1#76	#33a02c	Southeast Asia
10426_1#78	#33a02c	Southeast Asia
10426_1#79	#33a02c	Southeast Asia
10426_1#80	#33a02c	Southeast Asia
10426_1#81	#33a02c	Southeast Asia
10426_1#82	#33a02c	Southeast Asia
10426_1#84	#33a02c	Southeast Asia
10426_1#85	#33a02c	Southeast Asia
10426_1#88	#33a02c	Southeast Asia
10426_1#92	#33a02c	Southeast Asia
10426_1#94	#33a02c	Southeast Asia
10426_1#95	#33a02c	Southeast Asia
10426_1#96	#33a02c	Southeast Asia
10492_1#6	#b2df8a	South Asia
10492_1#11	#b2df8a	South Asia
10492_1#12	#b2df8a	South Asia
10492_1#13	#b2df8a	South Asia
10492_1#15	#808080	Unknown
10492_1#17	#b2df8a	South Asia
10492_1#18	#b2df8a	South Asia
10492_1#19	#b2df8a	South Asia
10492_1#20	#b2df8a	South Asia
10492_1#21	#b2df8a	South Asia
10492_1#22	#b2df8a	South Asia
10492_1#23	#808080	Unknown
10492_1#24	#b2df8a	South Asia
10492_1#25	#b2df8a	South Asia
10492_1#26	#33a02c	Southeast Asia
10492_1#27	#b2df8a	South Asia
10492_1#28	#b2df8a	South Asia
10492_1#30	#b2df8a	South Asia
10492_1#31	#b2df8a	South Asia
10492_1#33	#808080	Unknown
10492_1#36	#00441b	West Asia
10492_1#38	#b2df8a	South Asia
10492_1#40	#b2df8a	South Asia
10492_1#41	#b2df8a	South Asia
10492_1#42	#b2df8a	South Asia
10492_1#43	#b2df8a	South Asia
10492_1#44	#b2df8a	South Asia
10492_1#51	#b2df8a	South Asia
10492_1#52	#808080	Unknown
10492_1#54	#b2df8a	South Asia
10492_1#55	#b2df8a	South Asia
10492_1#60	#7570b3	Oceania
10492_1#62	#7570b3	Oceania
10492_1#72	#b2df8a	South Asia
10492_1#73	#00441b	West Asia
10492_1#74	#b2df8a	South Asia
10492_1#76	#b2df8a	South Asia
10492_1#79	#33a02c	Southeast Asia
10492_1#82	#b2df8a	South Asia
10492_1#83	#b2df8a	South Asia
10492_1#85	#b2df8a	South Asia
10492_1#86	#b2df8a	South Asia
10493_1#9	#b2df8a	South Asia
10493_1#14	#b2df8a	South Asia
10493_1#17	#b2df8a	South Asia
10493_1#18	#b2df8a	South Asia
10493_1#19	#b2df8a	South Asia
10493_1#20	#b2df8a	South Asia
10493_1#21	#808080	Unknown
10493_1#22	#808080	Unknown
10493_1#23	#b2df8a	South Asia
10493_1#24	#b2df8a	South Asia
10493_1#26	#b2df8a	South Asia
10493_1#27	#b2df8a	South Asia
10493_1#30	#b2df8a	South Asia
10493_1#31	#b2df8a	South Asia
10493_1#33	#b2df8a	South Asia
10493_1#38	#b2df8a	South Asia
10493_1#39	#b2df8a	South Asia
10493_1#41	#b2df8a	South Asia
10493_1#43	#b2df8a	South Asia
10493_1#45	#33a02c	Southeast Asia
10493_1#46	#b2df8a	South Asia
10493_1#49	#808080	Unknown
10493_1#73	#7570b3	Oceania
10493_1#79	#b2df8a	South Asia
10493_1#80	#b2df8a	South Asia
10493_1#81	#b2df8a	South Asia
10493_1#82	#33a02c	Southeast Asia
10493_1#84	#b2df8a	South Asia
10540_1#8	#33a02c	Southeast Asia
10540_1#9	#33a02c	Southeast Asia
10540_1#10	#33a02c	Southeast Asia
10540_1#11	#33a02c	Southeast Asia
10540_1#12	#33a02c	Southeast Asia
10540_1#14	#33a02c	Southeast Asia
10540_1#15	#33a02c	Southeast Asia
10540_1#16	#33a02c	Southeast Asia
10540_1#17	#33a02c	Southeast Asia
10540_1#18	#33a02c	Southeast Asia
10540_1#19	#33a02c	Southeast Asia
10540_1#20	#33a02c	Southeast Asia
10540_1#21	#33a02c	Southeast Asia
10540_1#22	#33a02c	Southeast Asia
10540_1#23	#33a02c	Southeast Asia
10540_1#24	#33a02c	Southeast Asia
10540_1#26	#33a02c	Southeast Asia
10540_1#27	#33a02c	Southeast Asia
10540_1#28	#33a02c	Southeast Asia
10540_1#29	#33a02c	Southeast Asia
10540_1#30	#33a02c	Southeast Asia
10540_1#31	#33a02c	Southeast Asia
10540_1#32	#33a02c	Southeast Asia
10540_1#34	#33a02c	Southeast Asia
10540_1#35	#33a02c	Southeast Asia
10540_1#36	#33a02c	Southeast Asia
10540_1#38	#33a02c	Southeast Asia
10540_1#39	#33a02c	Southeast Asia
10540_1#40	#33a02c	Southeast Asia
10540_1#41	#33a02c	Southeast Asia
10540_1#42	#33a02c	Southeast Asia
10540_1#43	#33a02c	Southeast Asia
10540_1#44	#33a02c	Southeast Asia
10540_1#45	#33a02c	Southeast Asia
10540_1#46	#33a02c	Southeast Asia
10540_1#47	#33a02c	Southeast Asia
10540_1#48	#33a02c	Southeast Asia
10540_1#49	#33a02c	Southeast Asia
10540_1#50	#33a02c	Southeast Asia
10540_1#51	#33a02c	Southeast Asia
10540_1#52	#33a02c	Southeast Asia
10540_1#53	#33a02c	Southeast Asia
10540_1#54	#33a02c	Southeast Asia
10540_1#55	#33a02c	Southeast Asia
10540_1#57	#33a02c	Southeast Asia
10540_1#58	#33a02c	Southeast Asia
10540_1#59	#33a02c	Southeast Asia
10540_1#60	#33a02c	Southeast Asia
10540_1#61	#33a02c	Southeast Asia
10540_1#62	#33a02c	Southeast Asia
10540_1#63	#33a02c	Southeast Asia
10540_1#64	#33a02c	Southeast Asia
10540_1#65	#33a02c	Southeast Asia
10540_1#66	#33a02c	Southeast Asia
10540_1#67	#33a02c	Southeast Asia
10540_1#68	#33a02c	Southeast Asia
10540_1#69	#33a02c	Southeast Asia
10540_1#70	#33a02c	Southeast Asia
10540_1#72	#33a02c	Southeast Asia
10540_1#73	#33a02c	Southeast Asia
10540_1#74	#33a02c	Southeast Asia
10540_1#76	#33a02c	Southeast Asia
10540_1#78	#33a02c	Southeast Asia
10540_1#79	#33a02c	Southeast Asia
10540_1#82	#33a02c	Southeast Asia
10540_1#85	#33a02c	Southeast Asia
10540_1#88	#33a02c	Southeast Asia
10540_1#89	#33a02c	Southeast Asia
10540_1#90	#33a02c	Southeast Asia
10540_1#91	#33a02c	Southeast Asia
10540_1#92	#33a02c	Southeast Asia
10540_1#93	#33a02c	Southeast Asia
10540_1#94	#33a02c	Southeast Asia
10540_1#96	#33a02c	Southeast Asia
10541_2#5	#b2df8a	South Asia
10541_2#7	#b2df8a	South Asia
10541_2#9	#b2df8a	South Asia
10541_2#10	#808080	Unknown
10541_2#11	#b2df8a	South Asia
10541_2#13	#b2df8a	South Asia
10541_2#15	#b2df8a	South Asia
10541_2#16	#b2df8a	South Asia
10541_2#18	#b2df8a	South Asia
10541_2#20	#b2df8a	South Asia
10541_2#21	#b2df8a	South Asia
10541_2#28	#b2df8a	South Asia
10541_2#44	#7570b3	Oceania
10541_2#49	#7570b3	Oceania
10541_2#50	#7570b3	Oceania
10541_2#51	#7570b3	Oceania
10561_2#1	#b2df8a	South Asia
10561_2#3	#b2df8a	South Asia
10561_2#6	#b2df8a	South Asia
10561_2#8	#b2df8a	South Asia
10561_2#9	#b2df8a	South Asia
10561_2#10	#b2df8a	South Asia
10561_2#12	#b2df8a	South Asia
10561_2#13	#b2df8a	South Asia
10561_2#14	#b2df8a	South Asia
10561_2#15	#b2df8a	South Asia
10561_2#19	#b2df8a	South Asia
10561_2#24	#33a02c	Southeast Asia
10561_2#26	#b2df8a	South Asia
10561_2#27	#b2df8a	South Asia
10561_2#28	#b2df8a	South Asia
10561_2#31	#b2df8a	South Asia
10561_2#33	#b2df8a	South Asia
10561_2#38	#b2df8a	South Asia
10561_2#39	#b2df8a	South Asia
10561_2#40	#00441b	West Asia
10561_2#43	#33a02c	Southeast Asia
10561_2#44	#b2df8a	South Asia
10561_2#45	#b2df8a	South Asia
10561_2#46	#b2df8a	South Asia
10561_2#50	#b2df8a	South Asia
10561_2#51	#b2df8a	South Asia
10561_2#53	#b2df8a	South Asia
10561_2#54	#b2df8a	South Asia
10561_2#55	#b2df8a	South Asia
10561_2#57	#b2df8a	South Asia
10561_2#58	#b2df8a	South Asia
10561_2#59	#b2df8a	South Asia
10561_2#61	#b2df8a	South Asia
10561_2#62	#b2df8a	South Asia
10561_2#63	#b2df8a	South Asia
10561_2#64	#b2df8a	South Asia
10561_2#66	#b2df8a	South Asia
10561_2#67	#33a02c	Southeast Asia
10561_2#68	#33a02c	Southeast Asia
10561_2#69	#33a02c	Southeast Asia
10561_2#70	#33a02c	Southeast Asia
10561_2#72	#33a02c	Southeast Asia
10561_2#74	#33a02c	Southeast Asia
10561_2#76	#33a02c	Southeast Asia
10561_2#78	#33a02c	Southeast Asia
10561_2#79	#33a02c	Southeast Asia
10561_2#80	#33a02c	Southeast Asia
10561_2#82	#33a02c	Southeast Asia
10561_2#84	#33a02c	Southeast Asia
10561_2#86	#33a02c	Southeast Asia
10562_2#8	#b2df8a	South Asia
10562_2#9	#7570b3	Oceania
10562_2#10	#808080	Unknown
10562_2#11	#b2df8a	South Asia
10562_2#13	#b2df8a	South Asia
10562_2#14	#33a02c	Southeast Asia
10562_2#16	#33a02c	Southeast Asia
10562_2#18	#808080	Unknown
10562_2#21	#b2df8a	South Asia
10562_2#27	#b2df8a	South Asia
10562_2#28	#b2df8a	South Asia
10562_2#29	#b2df8a	South Asia
10562_2#30	#b2df8a	South Asia
10562_2#31	#b2df8a	South Asia
10562_2#32	#b2df8a	South Asia
10562_2#33	#b2df8a	South Asia
10562_2#34	#b2df8a	South Asia
10562_2#36	#b2df8a	South Asia
10562_2#37	#b2df8a	South Asia
10562_2#38	#b2df8a	South Asia
10562_2#39	#b2df8a	South Asia
10562_2#40	#b2df8a	South Asia
10562_2#41	#b2df8a	South Asia
10562_2#42	#b2df8a	South Asia
10562_2#48	#7570b3	Oceania
10562_2#52	#7570b3	Oceania
10562_2#58	#b2df8a	South Asia
10562_2#59	#b2df8a	South Asia
10562_2#60	#b2df8a	South Asia
10562_2#62	#b2df8a	South Asia
10562_2#64	#b2df8a	South Asia
10562_2#65	#b2df8a	South Asia
10562_2#66	#b2df8a	South Asia
10562_2#67	#b2df8a	South Asia
10562_2#69	#33a02c	Southeast Asia
10562_2#73	#b2df8a	South Asia
10562_2#74	#b2df8a	South Asia
10562_2#75	#b2df8a	South Asia
10562_2#77	#33a02c	Southeast Asia
10562_2#78	#33a02c	Southeast Asia
10562_2#79	#b2df8a	South Asia
10562_2#81	#b2df8a	South Asia
10562_2#83	#b2df8a	South Asia
10592_2#4	#b2df8a	South Asia
10592_2#9	#b2df8a	South Asia
10592_2#10	#b2df8a	South Asia
10592_2#11	#b2df8a	South Asia
10592_2#13	#b2df8a	South Asia
10592_2#20	#b2df8a	South Asia
10592_2#22	#b2df8a	South Asia
10592_2#23	#b2df8a	South Asia
10592_2#24	#b2df8a	South Asia
10592_2#26	#b2df8a	South Asia
10592_2#28	#b2df8a	South Asia
10592_2#30	#b2df8a	South Asia
10592_2#32	#b2df8a	South Asia
10592_2#33	#b2df8a	South Asia
10592_2#56	#33a02c	Southeast Asia
10592_2#62	#b2df8a	South Asia
10592_2#78	#b2df8a	South Asia
10592_2#80	#b2df8a	South Asia
10593_2#10	#b2df8a	South Asia
10593_2#26	#b2df8a	South Asia
10593_2#80	#00441b	West Asia
10607_1#42	#33a02c	Southeast Asia
10607_1#43	#33a02c	Southeast Asia
10607_1#44	#33a02c	Southeast Asia
10607_1#45	#33a02c	Southeast Asia
10607_1#46	#33a02c	Southeast Asia
10607_1#47	#33a02c	Southeast Asia
10607_1#48	#33a02c	Southeast Asia
10607_1#49	#33a02c	Southeast Asia
10607_1#50	#33a02c	Southeast Asia
10607_1#52	#33a02c	Southeast Asia
10607_1#58	#33a02c	Southeast Asia
10607_1#59	#33a02c	Southeast Asia
10607_1#60	#33a02c	Southeast Asia
10607_1#62	#33a02c	Southeast Asia
10607_1#63	#33a02c	Southeast Asia
10607_1#64	#33a02c	Southeast Asia
10607_1#65	#33a02c	Southeast Asia
10607_1#66	#33a02c	Southeast Asia
10607_1#67	#33a02c	Southeast Asia
10607_1#69	#33a02c	Southeast Asia
10607_1#70	#33a02c	Southeast Asia
10607_1#73	#33a02c	Southeast Asia
10607_1#74	#33a02c	Southeast Asia
10607_1#75	#33a02c	Southeast Asia
10607_1#76	#33a02c	Southeast Asia
10607_1#77	#33a02c	Southeast Asia
10607_1#78	#33a02c	Southeast Asia
10607_1#79	#33a02c	Southeast Asia
10607_1#80	#33a02c	Southeast Asia
10607_1#81	#33a02c	Southeast Asia
10607_1#82	#33a02c	Southeast Asia
10607_1#83	#33a02c	Southeast Asia
10607_1#84	#33a02c	Southeast Asia
10607_1#85	#33a02c	Southeast Asia
10607_1#86	#33a02c	Southeast Asia
10607_1#87	#33a02c	Southeast Asia
10607_1#89	#33a02c	Southeast Asia
10607_1#90	#33a02c	Southeast Asia
10607_1#91	#33a02c	Southeast Asia
10607_1#92	#33a02c	Southeast Asia
10607_1#93	#33a02c	Southeast Asia
10607_1#95	#33a02c	Southeast Asia
10607_1#96	#33a02c	Southeast Asia
10607_2#1	#e6550d	East Africa
10607_2#2	#e6550d	East Africa
10607_2#5	#e6550d	East Africa
10607_2#6	#e6550d	East Africa
10607_2#7	#e6550d	East Africa
10607_2#9	#e6550d	East Africa
10607_2#10	#e6550d	East Africa
10607_2#13	#e6550d	East Africa
10607_2#14	#e6550d	East Africa
10607_2#15	#e6550d	East Africa
10607_2#17	#e6550d	East Africa
10607_2#18	#e6550d	East Africa
10607_2#19	#e6550d	East Africa
10607_2#20	#e6550d	East Africa
10607_2#23	#e6550d	East Africa
10607_2#24	#e6550d	East Africa
10607_2#25	#e6550d	East Africa
10607_2#26	#e6550d	East Africa
10607_2#27	#e6550d	East Africa
10607_2#32	#e6550d	East Africa
10607_2#35	#e6550d	East Africa
10607_2#36	#e6550d	East Africa
10607_2#37	#e6550d	East Africa
10607_2#38	#e6550d	East Africa
10607_2#40	#e6550d	East Africa
10607_2#53	#33a02c	Southeast Asia
10607_2#54	#33a02c	Southeast Asia
10607_2#55	#33a02c	Southeast Asia
10607_2#56	#33a02c	Southeast Asia
10608_1#1	#33a02c	Southeast Asia
10608_1#2	#33a02c	Southeast Asia
10608_1#3	#33a02c	Southeast Asia
10608_2#4	#33a02c	Southeast Asia
10608_2#5	#33a02c	Southeast Asia
10608_2#7	#33a02c	Southeast Asia
10608_2#9	#33a02c	Southeast Asia
10608_2#11	#33a02c	Southeast Asia
10608_2#12	#33a02c	Southeast Asia
10608_2#13	#33a02c	Southeast Asia
10608_2#15	#33a02c	Southeast Asia
10608_2#16	#33a02c	Southeast Asia
10608_2#17	#33a02c	Southeast Asia
10608_2#18	#33a02c	Southeast Asia
10608_2#19	#33a02c	Southeast Asia
10608_2#21	#33a02c	Southeast Asia
10608_2#22	#33a02c	Southeast Asia
10608_2#23	#33a02c	Southeast Asia
10608_2#24	#33a02c	Southeast Asia
10608_2#25	#33a02c	Southeast Asia
10608_2#26	#33a02c	Southeast Asia
10608_2#28	#33a02c	Southeast Asia
10608_2#30	#33a02c	Southeast Asia
10608_2#31	#33a02c	Southeast Asia
10608_2#32	#33a02c	Southeast Asia
10608_2#34	#33a02c	Southeast Asia
10608_2#35	#33a02c	Southeast Asia
10608_2#36	#33a02c	Southeast Asia
10608_2#37	#33a02c	Southeast Asia
10608_2#39	#33a02c	Southeast Asia
10608_2#42	#33a02c	Southeast Asia
10608_2#43	#33a02c	Southeast Asia
10608_2#44	#33a02c	Southeast Asia
10608_2#45	#33a02c	Southeast Asia
10608_2#48	#33a02c	Southeast Asia
10608_2#49	#33a02c	Southeast Asia
10608_2#50	#33a02c	Southeast Asia
10608_2#51	#33a02c	Southeast Asia
10608_2#52	#33a02c	Southeast Asia
10608_2#57	#33a02c	Southeast Asia
10608_2#58	#33a02c	Southeast Asia
10608_2#59	#33a02c	Southeast Asia
10608_2#60	#33a02c	Southeast Asia
10608_2#61	#33a02c	Southeast Asia
10608_2#63	#33a02c	Southeast Asia
10608_2#65	#33a02c	Southeast Asia
10608_2#66	#33a02c	Southeast Asia
10608_2#67	#33a02c	Southeast Asia
10608_2#68	#33a02c	Southeast Asia
11642_2#1	#b2df8a	South Asia
11642_2#2	#b2df8a	South Asia
11642_2#7	#808080	Unknown
11642_2#10	#b2df8a	South Asia
11642_2#13	#b2df8a	South Asia
11642_2#15	#808080	Unknown
11642_2#16	#b2df8a	South Asia
11642_2#17	#b2df8a	South Asia
11642_2#21	#b2df8a	South Asia
11642_2#26	#b2df8a	South Asia
11642_2#27	#b2df8a	South Asia
11642_2#32	#b2df8a	South Asia
11642_2#33	#b2df8a	South Asia
11642_2#39	#b2df8a	South Asia
11642_2#49	#808080	Unknown
11642_2#51	#808080	Unknown
11642_2#53	#b2df8a	South Asia
11642_2#54	#b2df8a	South Asia
11642_2#56	#b2df8a	South Asia
11642_2#57	#b2df8a	South Asia
11642_2#58	#b2df8a	South Asia
11642_2#60	#b2df8a	South Asia
11642_2#63	#b2df8a	South Asia
11642_2#65	#b2df8a	South Asia
11642_2#66	#b2df8a	South Asia
11642_2#67	#b2df8a	South Asia
11642_2#68	#b2df8a	South Asia
11642_2#69	#808080	Unknown
11642_2#70	#b2df8a	South Asia
11642_2#71	#b2df8a	South Asia
11642_2#72	#b2df8a	South Asia
11642_2#77	#b2df8a	South Asia
11642_2#79	#b2df8a	South Asia
11642_2#81	#b2df8a	South Asia
11642_2#82	#b2df8a	South Asia
11642_2#84	#b2df8a	South Asia
11642_2#86	#b2df8a	South Asia
11642_2#87	#b2df8a	South Asia
11800_1#7	#808080	Unknown
11800_1#9	#808080	Unknown
11800_1#15	#808080	Unknown
11800_1#18	#808080	Unknown
11800_1#32	#b2df8a	South Asia
11800_1#34	#b2df8a	South Asia
11800_1#48	#b2df8a	South Asia
11800_1#53	#b2df8a	South Asia
11800_1#54	#b2df8a	South Asia
11800_1#55	#b2df8a	South Asia
11800_1#56	#b2df8a	South Asia
11800_1#57	#b2df8a	South Asia
11800_1#58	#b2df8a	South Asia
11800_1#62	#b2df8a	South Asia
11800_1#63	#b2df8a	South Asia
11800_1#65	#b2df8a	South Asia
11800_1#72	#b2df8a	South Asia
11800_1#77	#b2df8a	South Asia
11800_1#79	#b2df8a	South Asia
11800_1#80	#b2df8a	South Asia
11800_1#82	#b2df8a	South Asia
11800_1#85	#b2df8a	South Asia
11800_1#88	#b2df8a	South Asia
12045_3#70	#808080	Unknown
12045_3#72	#808080	Unknown
12045_3#75	#808080	Unknown
12045_3#76	#808080	Unknown
12045_3#81	#b2df8a	South Asia
326A_13	#e6550d	East Africa
380_13	#e6550d	East Africa
270_13	#e6550d	East Africa
B052_10	#e6550d	East Africa
B069_10	#e6550d	East Africa
514_15	#e6550d	East Africa
B033_10	#e6550d	East Africa
414_14	#e6550d	East Africa
474_13	#e6550d	East Africa
2929H_CHUK	#e6550d	East Africa
2970_CHUK	#e6550d	East Africa
61_15	#e6550d	East Africa
2741_CHUK	#e6550d	East Africa
2688_CHUK	#e6550d	East Africa
2404_CHUK	#e6550d	East Africa
253A_13	#e6550d	East Africa
BS026_10	#e6550d	East Africa
B105_10	#e6550d	East Africa
B009_11	#e6550d	East Africa
B098_10	#e6550d	East Africa
B014_11	#e6550d	East Africa
B103_10	#e6550d	East Africa
