# Supplementary material for: Salmonella Typhi whole genome sequencing in Rwanda shows a diverse historical population with recent introduction of haplotype H58
Source: PLoS Negl Trop Dis. 2023 Jun 16;17(6):e0011285. doi: 10.1371/journal.pntd.0011285 (PMC10310045; doi:10.1371/journal.pntd.0011285)
Supplement: S5 Table — (XLSX) [file pntd.0011285.s006.xlsx]

## Sheet: Metadata
Lane Name	Lane acc	Year of isolation	Region	Country
8616_4#37	ERR420413	2009	South Asia	India
8616_4#38	ERR420414	2009	South Asia	India
8616_4#44	ERR420420	2010	South Asia	India
8616_4#45	ERR420421	2010	South Asia	India
8616_4#46	ERR420422	2011	South Asia	India
8616_4#47	ERR420423	2011	South Asia	India
8616_4#54	ERR420430	2009	South Asia	India
8616_4#55	ERR420431	2009	South Asia	India
9475_4#48	ERR279344	2006	South Asia	India
9475_4#49	ERR279345	2007	South Asia	India
9475_4#50	ERR279346	2005	South Asia	India
9475_4#51	ERR279347	2005	South Asia	India
9475_6#18	ERR279115	2011	South Africa	Malawi
9475_6#46	ERR279143	2011	South Africa	Malawi
9475_6#49	ERR279146	2011	South Africa	Malawi
10060_5#87	ERR331290	2011	South Asia	Bangladesh
10060_5#88	ERR331291	2011	Southern Asia	Bangladesh
10060_5#91	ERR331294	2011	South Asia	Bangladesh
10060_5#92	ERR331295	2011	South Asia	Bangladesh
10071_3#1	ERR337977	2012	South Asia	Bangladesh
10071_3#2	ERR337978	2012	South Asia	Bangladesh
10071_3#17	ERR337993	2012	South Asia	Bangladesh
10071_3#21	ERR337997	2012	South Asia	Bangladesh
10071_3#50	ERR338026	2010	South Africa	South Africa
10349_1#21	ERR343269	2005	South Asia	India
10349_1#40	ERR343288	2008	South Asia	India
10349_1#58	ERR343306	2010	Southeast Asia	Thailand
10349_1#59	ERR343307	2010	South Asia	India
10492_1#20	ERR352273	2011	South Asia	India
10492_1#24	ERR352277	2011	South Asia	Bangladesh
10492_1#28	ERR352281	2011	South Asia	India
10492_1#30	ERR352283	2011	South Asia	India
10492_1#40	ERR352293	2010	South Asia	Bangladesh
10492_1#41	ERR352294	2011	South Asia	India
10492_1#52	ERR352305	2011	Unknown	Unknown
10492_1#74	ERR352327	2011	West Asia	India
10493_1#18	ERR352443	2012	South Asia	Pakistan
10493_1#21	ERR352446	2011	South Asia	Unknown
10493_1#24	ERR352449	2011	South Asia	Sri Lanka
10493_1#26	ERR352451	2011	South Asia	Pakistan
10493_1#46	ERR352471	2011	South Asia	India
10541_2#5	ERR357442	2012	South Asia	India
10541_2#7	ERR357444	2011	South Asia	India
10541_2#11	ERR352944	2011	South Asia	India
10541_2#16	ERR352949	2011	South Asia	India
10541_2#21	ERR352954	2011	South Asia	India
10561_2#55	ERR357630	2009	South Asia	India
10561_2#66	ERR357641	2010	South Asia	India
10562_2#11	ERR357766	2012	South Asia	India
10562_2#28	ERR357783	2012	South Asia	India
10562_2#29	ERR357784	2012	South Asia	India
10562_2#34	ERR357789	2012	South Asia	India
10562_2#38	ERR357793	2012	South Asia	India
10562_2#42	ERR357797	2012	South Asia	India
10562_2#67	ERR357822	2012	South Asia	India
10562_2#73	ERR357828	2012	South Asia	Bangladesh
10562_2#77	ERR357832	2012	Southeast Asia	Indonesia
10592_2#62	ERR360510	1999	South Asia	Nepal
10592_2#80	ERR360528	2003	South Asia	Bangladesh
10593_2#26	ERR360639	2002	South Asia	India
10607_2#20	ERR360812	2010	South Africa	Malawi
11642_2#15	ERR422764	2010	Unknown	Unknown
11642_2#21	ERR422770	2010	South Asia	India
11642_2#32	ERR422780	2010	South Asia	India
11642_2#49	ERR422796	2010	Unknown	Unknown
11642_2#51	ERR422798	2010	Unknown	Unknown
11642_2#60	ERR422807	2011	South Asia	Bangladesh
11642_2#71	ERR422818	2011	South Asia	Bangladesh
11642_2#79	ERR422826	2011	South Asia	Bangladesh
11642_2#81	ERR422828	2011	South Asia	India
11800_1#9	ERR1017040	2005	Unknown	Unknown
11800_1#18	ERR1017045	2005	Unknown	Unknown
11800_1#48	ERR1017064	2007	South Asia	India
11800_1#54	ERR1017068	2007	South Asia	India
11800_1#63	ERR1017075	2007	South Asia	India
11800_1#65	ERR1017077	2007	South Asia	Bangladesh
11800_1#72	ERR1017083	2008	South Asia	India
11800_1#80	ERR1017090	2008	West/South Asia	Kuwait/India
11800_1#82	ERR1017092	2008	West/South Asia	Kuwait/India
12045_3#70	ERR485127	2005	Unknown	Unknown
12045_3#75	ERR485132	2006	Unknown	Unknown
12045_3#76	ERR485133	2006	Unknown	Unknown
326A_13	SRR12278705	2013	East Africa	Rwanda
380_13	SRR12278704	2013	East Africa	Rwanda
270_13	SRR12278707	2013	East Africa	Rwanda
B052_10	SRR12278721	2010	East Africa	Rwanda
B069_10	SRR12278720	2010	East Africa	Rwanda
514_15	SRR12278700	2015	East Africa	Rwanda
B033_10	SRR12278722	2010	East Africa	Rwanda
414_14	SRR12278702	2014	East Africa	Rwanda
474_13	SRR12278703	2013	East Africa	Rwanda
2929H_CHUK	SRR12278694	2018	East Africa	Rwanda
2970_CHUK	SRR12278696	2018	East Africa	Rwanda
61_15	SRR12278701	2015	East Africa	Rwanda
2741_CHUK	SRR12278697	2018	East Africa	Rwanda
2688_CHUK	SRR12278698	2018	East Africa	Rwanda
2404_CHUK	SRR12278699	2018	East Africa	Rwanda
253A_13	SRR12278708	2013	East Africa	Rwanda
BS026_10	SRR12278714	2010	East Africa	Rwanda
B105_10	SRR12278715	2010	East Africa	Rwanda
B009_11	SRR12278710	2011	East Africa	Rwanda
B098_10	SRR12278718	2010	East Africa	Rwanda
B014_11	SRR12278709	2011	East Africa	Rwanda
B103_10	SRR12278716	2010	East Africa	Rwanda

## Sheet: Dataset_country
Lane name	Colour	Country
8616_4#37	#3288bd	India
8616_4#38	#3288bd	India
8616_4#44	#3288bd	India
8616_4#45	#3288bd	India
8616_4#46	#3288bd	India
8616_4#47	#3288bd	India
8616_4#54	#3288bd	India
8616_4#55	#3288bd	India
9475_4#48	#3288bd	India
9475_4#49	#3288bd	India
9475_4#50	#3288bd	India
9475_4#51	#3288bd	India
9475_6#18	#d6604d	Malawi
9475_6#46	#d6604d	Malawi
9475_6#49	#d6604d	Malawi
10060_5#87	#5e4fa2	Bangladesh
10060_5#88	#5e4fa2	Bangladesh
10060_5#91	#5e4fa2	Bangladesh
10060_5#92	#5e4fa2	Bangladesh
10071_3#1	#5e4fa2	Bangladesh
10071_3#2	#5e4fa2	Bangladesh
10071_3#17	#5e4fa2	Bangladesh
10071_3#21	#5e4fa2	Bangladesh
10071_3#50	#fddbc7	South Africa
10349_1#21	#3288bd	India
10349_1#40	#3288bd	India
10349_1#58	#ffffbf	Thailand
10349_1#59	#3288bd	India
10492_1#20	#3288bd	India
10492_1#24	#5e4fa2	Bangladesh
10492_1#28	#3288bd	India
10492_1#30	#3288bd	India
10492_1#40	#5e4fa2	Bangladesh
10492_1#41	#3288bd	India
10492_1#52	#3288bd	Unknown
10492_1#74	#3288bd	India
10493_1#18	#a6d96a	Pakistan
10493_1#21	#808080	Unknown
10493_1#24	#e6f598	Sri Lanka
10493_1#26	#a6d96a	Pakistan
10493_1#46	#3288bd	India
10541_2#5	#3288bd	India
10541_2#7	#3288bd	India
10541_2#11	#3288bd	India
10541_2#16	#3288bd	India
10541_2#21	#3288bd	India
10561_2#55	#3288bd	India
10561_2#66	#3288bd	India
10562_2#11	#3288bd	India
10562_2#28	#3288bd	India
10562_2#29	#3288bd	India
10562_2#34	#3288bd	India
10562_2#38	#3288bd	India
10562_2#42	#3288bd	India
10562_2#67	#3288bd	India
10562_2#73	#5e4fa2	Bangladesh
10562_2#77	#abd9e9	Indonesia
10592_2#62	#abdda4	Nepal
10592_2#80	#5e4fa2	Bangladesh
10593_2#26	#3288bd	India
10607_2#20	#d6604d	Malawi
11642_2#15	#808080	Unknown
11642_2#21	#3288bd	India
11642_2#32	#3288bd	India
11642_2#49	#808080	Unknown
11642_2#51	#808080	Unknown
11642_2#60	#5e4fa2	Bangladesh
11642_2#71	#5e4fa2	Bangladesh
11642_2#79	#5e4fa2	Bangladesh
11642_2#81	#3288bd	India
11800_1#9	#808080	Unknown
11800_1#18	#808080	Unknown
11800_1#48	#3288bd	India
11800_1#54	#3288bd	India
11800_1#63	#3288bd	India
11800_1#65	#5e4fa2	Bangladesh
11800_1#72	#3288bd	India
11800_1#80	#66c2a5	Kuwait/India
11800_1#82	#66c2a5	Kuwait/India
12045_3#70	#808080	Unknown
12045_3#75	#808080	Unknown
12045_3#76	#808080	Unknown
326A_13	#67001f	Rwanda
380_13	#67001f	Rwanda
270_13	#67001f	Rwanda
B052_10	#67001f	Rwanda
B069_10	#67001f	Rwanda
514_15	#67001f	Rwanda
B033_10	#67001f	Rwanda
414_14	#67001f	Rwanda
474_13	#67001f	Rwanda
2929H_CHUK	#67001f	Rwanda
2970_CHUK	#67001f	Rwanda
61_15	#67001f	Rwanda
2741_CHUK	#67001f	Rwanda
2688_CHUK	#67001f	Rwanda
2404_CHUK	#67001f	Rwanda
253A_13	#67001f	Rwanda
BS026_10	#67001f	Rwanda
B105_10	#67001f	Rwanda
B009_11	#67001f	Rwanda
B098_10	#67001f	Rwanda
B014_11	#67001f	Rwanda
B103_10	#67001f	Rwanda
