# Supplementary material for: Salmonella Typhi whole genome sequencing in Rwanda shows a diverse historical population with recent introduction of haplotype H58
Source: PLoS Negl Trop Dis. 2023 Jun 16;17(6):e0011285. doi: 10.1371/journal.pntd.0011285 (PMC10310045; doi:10.1371/journal.pntd.0011285)
Supplement: S6 Table — (XLSX) [file pntd.0011285.s007.xlsx]

## Sheet: Isolates_metrics
Isolate ID	Isolate type	Average sequencing depth (X)	Coverage (%)	Coverage depth>10 (%)	Percentage_mapped_reads (%)	Non Salmonella enterica reads (%)	sistr serotype	# contigs (>= 0 bp)	Largest contig	Total length	GC (%)	N50	NGA50	CDS
317_84_S1	historical	36.3165	97.3137	95.4709	98.92	0.06	Typhi	120	393402	4705238	52.09	112097	106398	4541
318_84_S2	historical	59.7262	97.3871	95.7939	98.68	0.07	Typhi	133	238044	4732416	52.1	98249	97881	4571
320_84_S3	historical	29.9928	97.2015	94.6735	98.52	0.08	Typhi	115	293073	4701922	52.08	134940	113500	4537
321A_84_S4	historical	47.7722	97.2957	96.4577	99.36	0.07	Typhi	122	466361	4703122	52.09	144169	135909	4535
322A_84_S5	historical	109.711	97.4277	96.8892	98.97	0.06	Typhi	92	488925	4728387	52.03	152362	143665	4569
325_84_S6	historical	54.4086	97.0326	96.4007	99.63	0.05	Typhi	568	150722	4688439	52.11	48838	43801	4539
326_84_S7	historical	56.1313	97.031	95.99	99.64	0.06	Typhi	113	290858	4679263	52.11	143634	114530	4505
328_84_S8	historical	65.4684	97.3731	96.2408	98.78	0.09	Typhi	107	393100	4733491	52.1	143622	113500	4580
333_84_S9	historical	26.4662	97.2738	93.9134	99.04	0.06	Typhi	116	352955	4701013	52.09	135482	120269	4538
353_85_S10	historical	62.1553	97.0398	95.3739	99.58	0.05	Typhi	136	244875	4678059	52.12	95952	85312	4499
354_85_S11	historical	36.8435	96.8856	94.178	99.42	0.05	Typhi	155	287006	4675825	52.12	78008	75448	4501
358_85_S12	historical	74.5183	97.0765	96.2377	99.58	0.06	Typhi	107	392828	4679155	52.11	149297	133175	4507
360_85_S25	historical	35.2593	97.299	95.6725	99.14	0.05	Typhi	103	296581	4726065	52.04	143671	110386	4561
361_85_S26	historical	74.4828	97.3847	96.6066	99.08	0.05	Typhi	115	296659	4727927	52.03	144587	135989	4564
405_85_S13	historical	85.4753	97.4291	96.3936	97.98	0.08	Typhi	139	351645	4774233	52.09	97880	84371	4631
407_85_S14	historical	101.495	97.0957	96.4905	99.57	0.06	Typhi	109	466361	4679044	52.11	171902	149295	4509
412_85_S15	historical	51.9927	97.0006	96.4673	99.61	0.06	Typhi	382	213919	4683861	52.11	71186	64324	4523
430_85_S16	historical	39.526	96.981	95.3043	99.6	0.05	Typhi	131	244799	4678703	52.11	119750	110664	4497
431_85_S17	historical	36.6317	96.9725	95.9781	99.6	0.05	Typhi	102	466367	4679335	52.11	153664	143634	4512
437_85_S18	historical	44.0178	96.9991	96.0659	99.62	0.06	Typhi	107	466361	4678913	52.11	143806	133175	4509
438_85_S19*	historical	14.8112	96.7125	58.4148	99.47	0.05	Typhi	330	119956	4660571	52.18	31211	28736	4487
574_85_S20	historical	46.6292	96.9632	95.664	99.57	0.06	Typhi	116	351894	4679580	52.11	114790	105364	4505
575_85_S21	historical	69.9654	97.0552	96.2827	99.6	0.05	Typhi	117	354356	4679939	52.11	143827	136025	4505
576_85_S22	historical	32.6517	96.866	94.3843	99.57	0.06	Typhi	115	244700	4679246	52.11	101593	96448	4514
577_85_S23	historical	77.2336	97.0572	96.2582	99.58	0.06	Typhi	90	466357	4679815	52.11	171878	144687	4506
2404_CHUK_S12	recent	183.699	97.5809	97.124	98.01	0.04	Typhi	135	283080	4740038	52.06	153670	143659	4579
253A_13_S1	recent	66.6195	97.4489	96.6774	96.86	0.05	Typhi	166	377551	4920739	51.86	144687	143256	4774
2688_CHUK_S13*	recent	19.7095	97.1896	67.4704	98.38	0.04	Typhi	246	227437	4731196	52.04	43810	40341	4594
270_13_S2*	recent	14.239	96.9704	40.4059	96.83	0.05	Typhi	749	88938	4868019	51.81	18789	18789	4783
2741_CHUK_S14	recent	38.0627	97.2458	93.0496	98.32	0.04	Typhi	127	393454	4738512	52.06	122171	100994	4583
2929H_CHUK_S15	recent	28.5189	97.3152	86.224	98.46	0.04	Typhi	144	244711	4733891	52.05	97520	84372	4597
2970_CHUK_S16	recent	34.7722	97.3711	92.3226	98.37	0.04	Typhi	111	330588	4738988	52.06	143659	131214	4590
326A_13_S6	recent	27.378	97.2973	83.8777	96.42	0.05	Typhi	182	249539	4912341	51.84	84878	75353	4783
380_13_S7*	recent	16.0201	97.1057	51.5715	96.34	0.06	Typhi	439	127579	4887320	51.8	26458	25285	4836
414_14_S8	recent	49.1694	97.3762	95.5693	98.33	0.04	Typhi	140	395191	4738569	52.06	144688	122198	4580
474_13_S9	recent	42.461	97.389	94.8943	98.17	0.04	Typhi	103	392920	4738733	52.06	149495	120696	4588
514_15_S10	recent	26.938	97.2892	86.267	98.12	0.04	Typhi	132	266926	4736854	52.06	123469	101972	4593
61_15_S11*	recent	10.7441	96.5161	21.7491	98.21	0.04	Typhi	1040	76645	4632787	51.91	9106	8200	4698
B009_11_S17	recent	27.1773	97.3175	84.6089	96.99	0.06	Typhi	181	249538	4905938	51.83	89515	75353	4781
B014_11_S18*	recent	12.9832	96.8937	35.9571	97.23	0.05	Typhi	777	76370	4822500	51.78	16138	15931	4786
B033_10_S19	recent	27.2318	97.2562	87.0457	98.08	0.04	Typhi	118	392920	4735920	52.06	119157	89089	4593
B052_10_S20	recent	44.4785	97.3541	95.2315	98.14	0.04	Typhi	101	393396	4738956	52.06	143848	126142	4582
B069_10_S22	recent	75.3408	97.4392	96.8	98.26	0.04	Typhi	367	244792	4743167	52.06	71625	71284	4589
B091_10_S23	recent	27.4897	97.0494	86.4272	98.58	0.03	Typhi	119	409839	4709485	52.03	117336	109227	4565
B098_10_S24	recent	28.4788	97.2828	86.6205	97.05	0.05	Typhi	174	395118	4907231	51.83	101672	82198	4779
B103_10_S25*	recent	22.1814	97.1928	74.6237	96.91	0.05	Typhi	281	190262	4903378	51.83	53970	50518	4799
B105_10_S26	recent	33.297	97.3569	90.0233	98.69	0.04	Typhi	121	264118	4712918	52.02	123444	112020	4563
BS026_10_S27	recent	40.4524	97.4012	93.9728	96.8	0.06	Typhi	145	348780	4918146	51.85	120711	99536	4780
BS042_10_S28	recent	96.7229	97.3218	96.6925	96.61	0.06	Typhi	153	466351	4867719	51.87	144676	143321	4731
BS055_10_S29*	recent	16.8952	96.7616	55.7122	96.23	0.08	Typhi	432	148703	4836423	51.81	26816	24323	4795
BS056_10_S30	recent	52.5382	97.1277	95.8175	95.77	0.06	Typhi	108	398833	4867309	51.87	143316	135936	4733
* isolates showing lower depth of less than 25X
min		10.7441	96.5161	21.7491	95.77	0.03	NA	90	76370	4632787	51.78	9106	8200	4487
mean		47.7114	97.1766	87.1439	98.3975	0.0535294	NA	208.451	309131	4.74903e+06	52.0206	109432	97601.8	4605.86
max		183.699	97.5809	97.124	99.64	0.09	NA	1040	488925	4920739	52.18	171902	149295	4836
treshold lower		25		50						3.79923e+06
treshold upper								312.676		5.69884e+06

## Sheet: Info
	Explanation	Example/notes
Isolate type	Historical or recent
Average sequencing depth (X)	Number of sequenced bases divided by the genome size	50X means that by average, every base should have been sequenced 50 times by average
Coverage (%)	Percentage of the genome that is covered by at least one (well-mapped) read. This is the same as the fraction of genome positions with depth >0	90% means that 90 percent of the reference genome is covered by at least 1 uniquely mapped high quality read
Coverage depth>10 (%)	Percentage of the genome that is covered by at least 10 (well-mapped) reads. This is the same as the fraction of genome positions with depth >10	90% means that 90 percent of the reference genome is covered by at least 10 uniquely mapped high quality reads
Percentage_mapped_reads	The percentage of reads in the fastqfile (R1 and R2) that mapped to the Typhi reference genome	if this would be low (like below 90% percent for Salmonella), you may have sequence something else as well
Reads_Salmonella_enterica (%)	Percentage of reads that were classified as 'Salmonella enterica' by kraken 2
sistr serotype	The serotype determined by the sistr serotyping tool
# contigs (>= 0 bp)	Number of spades scaffolds
Largest contig	Largest spades scaffold
Total length	Sum of the length of spades scaffolds
GC (%)	Percentage G and C nucleotides	this should be unique for a given bacterial species. For Salmonella: 52 % by average
N50	The median of the distribution of obtained contig lengths	if high, you know that half of the contig sozes are larger than this number
NGA50	Similar to N50, but corrects for 'wrongly assembled contigs' by including contig mapping info
CDS	The number of genes (coding sequences or CDS)
