# Supplementary material for: Salmonella Typhi whole genome sequencing in Rwanda shows a diverse historical population with recent introduction of haplotype H58
Source: PLoS Negl Trop Dis. 2023 Jun 16;17(6):e0011285. doi: 10.1371/journal.pntd.0011285 (PMC10310045; doi:10.1371/journal.pntd.0011285)
Supplement: S7 Table — (XLSX) [file pntd.0011285.s008.xlsx]

## Sheet: Sheet1
						SXT		CHL		AMP		TET		MRP		CIP		AZI
Strain ID	Year of isolation	District of origin	MLST	Genotype	Plasmid Inc type	AST	Genetic determinant	AST	Genetic determinants	AST	Genetic determinants	AST	Genetic determinants	AST	Genetic determinants	AST	Genetic determinats	AST	Genetic determinants
317_84	1984	Kicukiro	2	2.2.2		S		S		S		S		S		S		S
318_84	1984	Kicukiro	2	3.3.1		S		S		S		S		S		S		S
320_84	1984	Kicukiro	2	2.2.2		S		S		S		S		S		S		S
321A_84	1984	Kicukiro	2	2.2.2		S		S		S		S		S		S		S
322A_84	1984	Kicukiro	1	4.1		S		S		S		S		S		S		S
325_84	1984	Kicukiro	2	2.5		S		S		S		S		S		S		S
326_84	1984	Kicukiro	2	2.5		S		S		S		S		S		S		S
328_84	1984	Kicukiro	2	3.3.1		S		S		S		S		S		S		S
333A_84	1984	Kicukiro	2	2.2.2		S		S		S		S		S		S		S
353_85	1985	Huye	2	2.5		S		S		S		S		S		S		S
354_85	1985	Huye	2	2.5		S		S		S		S		S		S		S
358_85	1985	Huye	unknown	2.5		S		S		S		S		S		S		S
360_85	1985	Huye	1	4.1		S		S		S		S		S		S		S
361_85	1985	Huye	1	4.1		S		S		S		S		S		S		S
405_85	1985	Rubavu	2	3.3.1		S		S		S		S		S		S		S
407_85	1985	Rubavu	2	2.5		S		S		S		S		S		S		S
412_85	1985	Rubavu	2	2.5		S		S		S		S		S		S		S
430_85	1985	Huye	2	2.5		S		S		S		S		S		S		S
431_85	1985	Huye	2	2.5		S		S		S		S		S		S		S
437_85	1985	Huye	unknown	2.5		S		S		S		S		S		S		S
438_85*	1985	Huye	unknown	2.5		S		S		S		S		S		S		S
574_85	1985	Huye	unknown	2.5		S		S		S		S		S		S		S
575_85	1985	Huye	2	2.5		S		S		S		S		S		S		S
576_85	1985	Huye	2	2.5		S		S		S		S		S		S		S
577-85	1985	Rubavu	2	2.5		S		S		S		S		S		S		S
B033_10	2010	Musanze	1	4.3.1.2		R	sul1, sul2 & dfrA7	R	catA1	R	blaTEM-1D	S		S		I	gyrA_S83Y	S
B052_10	2010	Bugesera	1	4.3.1.2		R	sul1, sul2 & dfrA7	R	catA1	R	blaTEM-1D	S		S		I	gyrA_S83Y	S
B069_10	2010	Rutsiro	1	4.3.1.2		R	sul1, sul2 & dfrA7	R	catA1	R	blaTEM-1D	S		S		I	gyrA_S83Y	S
B091_10	2010	Huye	1	4.1		I		S		S		S		S		S		S
B098_10	2010	Huye	1	4.3.1.2	IncHI1A; IncHI1B(R27)	R	sul1 & dfrA7	R	catA1	R	blaTEM-1D	S		S		I	gyrA_S83Y	S
B103_10*	2010	Ngoma	1	4.3.1.2	IncHI1A; IncHI1B(R27)	R	dfrA7	R	catA1	R	blaTEM-1D	S		S		I	gyrA_S83Y	S
B105_10	2010	Kirehe	1	4.3.1.2		S		S		S		S		S		I	gyrA_S83Y	S
BS026_10	2010	Gakenke	1	4.3.1.2	IncHI1A; IncHI1B(R27)	R	dfrA7	R	catA1	R	blaTEM-1D	S		S		I	gyrA_S83Y	S
BS042_10	2010	Rubavu	2	2.5.1	IncFIA(HI1); IncHI1A/IncHI1B(R27)	R	sul1, sul2 & dfrA1	S		R	blaTEM-1D	R	tetA(B)&tetR(B)	S		S		S
BS055_10*	2010	Rusizi	unknown	2.5.1	IncFIA(HI1); IncHI1A; IncHI1B(R27)	R	sul1, sul2 & dfrA1	S		R	blaTEM-1D	R	tetA(B)&tetR(B)	S		S		S
BS056_10	2010	Rusizi	unknown	2.5.1	IncFIA(HI1); IncHI1A/IncHI1B(R27)	R	sul1, sul2 & dfrA1	S		R	blaTEM-1D	R	tetA(B)&tetR(B)	S		S		S
B009_11	2011	Huye	1	4.3.1.2	IncHI1A; IncHI1B(R27)	R	sul1, sul2 & dfrA7	R	catA1	R	blaTEM-1D	S		S		I	gyrA_S83Y	S
B014_11*	2011	Huye	unknown	4.3.1.2	IncHI1B(R27)	R		R	catA1	R	blaTEM-1D	S		S		I	gyrA_S83Y	S
253A_13	2013	Ngororero	1	4.3.1.2	IncHI1A/IncHI1B(R27)	R	sul1, sul2 & dfrA7	R	catA1	R	blaTEM-1D	S		S		I	gyrA_S83Y	S
270_13*	2013	Ruhango	unknown	4.3.1.2	IncHI1A; IncHI1B(R27)	R	sul2 & dfrA7	R		R	blaTEM-1D	S		S		I	gyrA_S83Y	S
326A_13	2013	Rusizi	1	4.3.1.2	IncHI1A/IncHI1B(R27)	R	sul1, sul2 & dfrA7	R	catA1	R	blaTEM-1D	S		S		I	gyrA_S83Y	S
380_13*	2013	Rusizi	1	4.3.1.2	IncHI1A; IncHI1B(R27)	R	dfrA7	R	catA1	R	blaTEM-1D	S		S		I	gyrA_S83Y	S
474_13	2013	Gicumbi	1	4.3.1.2		R	sul1, sul2 & dfrA7	R	catA1	R	blaTEM-1D	S		S		I	gyrA_S83Y	S
414_14	2014	Bugesera	1	4.3.1.2		R	sul1, sul2 & dfrA7	R	catA1	R	blaTEM-1D	S		S		I	gyrA_S83Y	S
61_15*	2015	Burera	unknown	4.3.1.2		R	dfrA7	R	catA1	R	blaTEM-1D	S		S		I	gyrA_S83Y	S
514_15	2015	Gatsibo	1	4.3.1.2		R	sul2 & dfrA7	R	catA1	R	blaTEM-1D	S		S		I	gyrA_S83Y	S
2404_CHUK	2018	Nyamasheke	1	4.3.1.2		R	sul1, sul2 & dfrA7	R	catA1	R	blaTEM-1D	S		S		I	gyrA_S83Y	S
2688_CHUK*	2018	Gicumbi	1	4.3.1.2		R	sul2 & dfrA7	R	catA1	R	blaTEM-1D	S		S		I	gyrA_S83Y	S
2741_CHUK	2018	Kicukiro	1	4.3.1.2		R	sul1, sul2 & dfrA7	R	catA1	R	blaTEM-1D	S		S		I	gyrA_S83Y	S
2970_CHUK	2018	Gakenke	1	4.3.1.2		R	sul1, sul2 & dfrA7	R	catA1	R	blaTEM-1D	S		S		I	gyrA_S83Y	S
2929H_CHUK	2018	Gicumbi	unknown	4.3.1.2		R	sul1, sul2 & dfrA7	R	catA1	R	blaTEM-1D	S		S		I	gyrA_S83Y	S
* isolates showing lower depth of less than 25X ; R=resistant; S=susceptible; SXT=sulfamethoxazole-trimethoprim (co-trimoxazole); CHL=chloramphenicol; AMP=ampicillin; TET=tetracycline; MRP=meropenem; CIP=ciprofloxacin; AZI=azithromycin
