# Supplementary material for: Salmonella Typhi whole genome sequencing in Rwanda shows a diverse historical population with recent introduction of haplotype H58
Source: PLoS Negl Trop Dis. 2023 Jun 16;17(6):e0011285. doi: 10.1371/journal.pntd.0011285 (PMC10310045; doi:10.1371/journal.pntd.0011285)
Supplement: S8 Table — (XLSX) [file pntd.0011285.s009.xlsx]

## Sheet: Historical isolates
				SXT25		CHL30		AMP10		GEN10		TET30		PEF5		MRP10		CTR30		CAZ30		CAZ+C		AZI-E		CIP-E
Strain ID	Year of isolation	District of origin	Sample	mm	R-I-S	mm	R-I-S	mm	R-I-S	mm	R-I-S	mm	R-I-S	mm	R-I-S	mm	R-I-S	mm	R-I-S	CAZ30 mm	R-I-S	CAZ+C mm	CAZ+C − CAZ30 mm	μg/ml	R-I-S	μg/ml	R-I-S	ESBL	MDR	DCS	MDR + DCS
317_84	1984	Kicukiro	Blood	33	S	22	S	28	S	25	S	24	S	29	S	34	S	35	S	30	S	33	3	1	S	0.012	S	−	−	−	−
318_84	1984	Kicukiro	Blood	32	S	26	S	28	S	24	S	25	S	26	S	32	S	30	S	27	S	31	4	1	S	0.008	S	−	−	−	−
320_84	1984	Kicukiro	Blood	30	S	30	S	28	S	25	S	27	S	30	S	34	S	32	S	30	S	36	6	1	S	0.006	S	−	−	−	−
321A_84	1984	Kicukiro	Blood	29	S	26	S	28	S	24	S	25	S	28	S	34	S	30	S	29	S	31	2	1.5	S	0.008	S	−	−	−	−
322A_84	1984	Kicukiro	Blood	30	S	28	S	28	S	28	S	26	S	30	S	34	S	32	S	31	S	35	4	1.5	S	0.008	S	−	−	−	−
325_84	1984	Kicukiro	Blood	35	S	30	S	29	S	25	S	26	S	30	S	36	S	34	S	32	S	34	2	0.5	S	0.004	S	−	−	−	−
326_84	1984	Kicukiro	Blood	32	S	28	S	29	S	25	S	26	S	28	S	34	S	32	S	30	S	31	1	0.75	S	0.006	S	−	−	−	−
328_84	1984	Kicukiro	Blood	28	S	27	S	28	S	22	S	27	S	27	S	36	S	28	S	29	S	33	4	1	S	0.008	S	−	−	−	−
333A_84	1984	Kicukiro	Blood	34	S	34	S	30	S	27	S	26	S	29	S	36	S	32	S	32	S	34	2	1	S	0.004	S	−	−	−	−
353_85	1985	Huye	Blood	34	S	28	S	26	S	25	S	26	S	28	S	32	S	28	S	27	S	29	2	0.5	S	0.008	S	−	−	−	−
354_85	1985	Huye	Blood	26	S	28	S	26	S	24	S	26	S	30	S	34	S	30	S	28	S	30	2	0.75	S	0.006	S	−	−	−	−
358_85	1985	Huye	Blood	29	S	25	S	26	S	23	S	25	S	32	S	32	S	29	S	29	S	35	6	0.8	S	0.008	S	−	−	−	−
360_85	1985	Huye	Blood	32	S	28	S	26	S	26	S	24	S	26	S	34	S	28	S	27	S	31	4	1	S	0.012	S	−	−	−	−
361_85	1985	Huye	Blood	30	S	28	S	27	S	23	S	25	S	29	S	32	S	30	S	29	S	34	5	1	S	0.008	S	−	−	−	−
405_85	1985	Rubavu	Blood	30	S	22	S	28	S	24	S	26	S	30	S	32	S	32	S	29	S	30	1	4	S	0.008	S	−	−	−	−
407_85	1985	Rubavu	Blood	35	S	30	S	31	S	27	S	26	S	35	S	38	S	36	S	34	S	39	5	0.25	S	0.004	S	−	−	−	−
412_85	1985	Rubavu	Blood	27	S	19	S	27	S	24	S	26	S	28	S	28	S	30	S	29	S	32	3	3	S	0.008	S	−	−	−	−
430_85	1985	Huye	Blood	30	S	24	S	28	S	24	S	25	S	28	S	34	S	30	S	30	S	30	0	3	S	0.006	S	−	−	−	−
431_85	1985	Huye	Blood	31	S	22	S	26	S	24	S	24	S	25	S	34	S	26	S	23	S	25	2	3	S	0.006	S	−	−	−	−
437_85	1985	Huye	Blood	27	S	28	S	28	S	24	S	26	S	29	S	30	S	30	S	29	S	31	2	3	S	0.008	S	−	−	−	−
438_85	1985	Huye	Blood	30	S	22	S	24	S	22	S	22	S	26	S	28	S	26	S	26	S	29	3	3	S	0.008	S	−	−	−	−
574_85	1985	Huye	Blood	28	S	25	S	24	S	21	S	24	S	24	S	28	S	27	S	25	S	25	0	4	S	0.012	S	−	−	−	−
575_85	1985	Huye	Blood	35	S	28	S	28	S	25	S	25	S	29	S	35	S	32	S	32	S	35	3	0.75	S	0.006	S	−	−	−	−
576_85	1985	Huye	Blood	38	S	28	S	30	S	26	S	26	S	28	S	36	S	34	S	32	S	34	2	0.8	S	0.004	S	−	−	−	−
577_85	1985	Rubavu	Blood	31	S	28	S	28	S	24	S	25	S	31	S	35	S	30	S	30	S	33	3	1	S	0.012	S	−	−	−	−
R=resistant; I=intermediate; S=susceptible; SXT=sulfamethoxazole-trimethoprim (co-trimoxazole); CHL=chloramphenicol; AMP=ampicillin; GEN=gentamicin; TET=tetracycline; PEF=pefloxacin; MRP=meropenem; CTR=ceftriaxone; CAZ=ceftazidime; CAZ+C=ceftazidime+clavulanic acid; AZI=azithromycin; CIP=ciprofloxacin; ESBL: extended spectrum beta-lactamase; MDR=multidrug resistance; DCS: decreased ciprofloxacin …

## Sheet: Recent isolates
				SXT25		CHL30		AMP10		GEN10		TET30		PEF5		MRP10		CTR30		CAZ30		CAZ+C		AZI-E		CIP-E
Strain ID	Year of isolation	District of origin	Sample	mm	R-I-S	mm	R-I-S	mm	R-I-S	mm	R-I-S	mm	R-I-S	mm	R-I-S	mm	R-I-S	mm	R-I-S	CAZ30 mm	R-I-S	CAZ+Cmm	CAZ+C − CAZ30 mm	μg/ml	R-I-S	μg/ml	R-I-S	ESBL	MDR	DCS	MDR + DCS
B033_10	2010	Musanze	Blood	10	R	10	R	10	R	21	S	25	S	19	R	40	S	35	S	30	S	31	1	3	S	0.19	I	−	﹢	﹢	﹢
B052_10	2010	Bugesera	Blood	10	R	10	R	10	R	20	S	27	S	18	R	36	S	31	S	31	S	30	-1	1.5	S	0.19	I	−	﹢	﹢	﹢
B069_10	2010	Rutsiro	Blood	10	R	10	R	10	R	20	S	26	S	19	R	35	S	31	S	26	S	28	2	2	S	0.19	I	−	﹢	﹢	﹢
B091_10	2010	Huye	Blood	14	I	26	S	32	S	22	S	38	S	30	S	38	S	34	S	31	S	32	1	2	S	0.012	S	−	−	−	−
B098_10	2010	Huye	Blood	10	R	10	R	10	R	20	S	26	S	20	R	40	S	34	S	28	S	32	4	3	S	0.25	I	−	﹢	﹢	﹢
B103_10	2010	Ngoma	Blood	10	R	10	R	10	R	21	S	26	S	18	R	40	S	34	S	30	S	31	1	6	S	0.19	I	−	﹢	﹢	﹢
B105_10	2010	Kirehe	Blood	30	S	26	S	30	S	22	S	25	S	19	R	44	S	34	S	31	S	31	0	2	S	0.19	I	−	−	﹢	−
BS026_10	2010	Gakenke	Blood	10	R	10	R	10	R	20	S	25	S	18	R	35	S	31	S	27	S	30	3	1.5	S	0.25	I	−	﹢	﹢	﹢
BS042_10	2010	Rubavu	Blood	10	R	20	S	10	R	21	S	10	R	29	S	37	S	31	S	28	S	30	2	2	S	0.016	S	−	−	−	−
BS055_10	2010	Rusizi	Blood	10	R	27	S	10	R	23	S	10	R	32	S	37	S	34	S	32	S	35	3	1.5	S	0.006	S	−	−	−	−
BS056_10	2010	Rusizi	Blood	10	R	25	S	10	R	21	S	10	S	30	S	37	S	33	S	31	S	32	1	1	S	0.008	S	−	−	−	−
B009_11	2011	Huye	Blood	10	R	10	R	10	R	20	S	24	S	17	R	32	S	32	S	28	S	29	1	2	S	0.125	I	−	﹢	﹢	﹢
B014_11	2011	Huye	Blood	10	R	10	R	10	R	21	S	24	S	19	R	35	S	30	S	27	S	30	3	2	S	0.125	I	−	﹢	﹢	﹢
253A_13	2013	Ngororero	Blood	10	R	10	R	10	R	21	S	25	S	20	R	35	S	30	S	28	S	29	1	1.5	S	0.19	I	−	﹢	﹢	﹢
270_13	2013	Ruhango	Blood	10	R	10	R	10	R	20	S	28	S	18	R	35	S	35	S	34	S	35	1	1	S	0.125	I	−	﹢	﹢	﹢
326A_13	2013	Rusizi	Blood	10	R	10	R	10	R	20	S	24	S	17	R	32	S	32	S	28	S	29	1	2	S	0.125	I	−	﹢	﹢	﹢
380_13	2013	Rusizi	Blood	10	R	10	R	10	R	21	S	24	S	19	R	35	S	30	S	27	S	30	3	2	S	0.125	I	−	﹢	﹢	﹢
474_13	2013	Gicumbi	Blood	10	R	10	R	10	R	21	S	28	S	20	R	34	S	33	S	28	S	30	2	1.5	S	0.19	I	−	﹢	﹢	﹢
414_14	2014	Bugesera	Blood	10	R	10	R	10	R	19	S	25	S	17	R	34	S	29	S	29	S	29	0	1.5	S	0.19	I	−	﹢	﹢	﹢
61_15	2015	Burera	Blood	10	R	10	R	10	R	20	S	28	S	18	R	36	S	31	S	31	S	32	1	1.5	S	0.19	I	−	﹢	﹢	﹢
514_15	2015	Gatsibo	Blood	10	R	10	R	10	R	20	S	28	S	18	R	37	S	33	S	29	S	32	3	2	S	0.19	I	−	﹢	﹢	﹢
2404_CHUK	2018	Nyamasheke	Blood	10	R	10	R	10	R	19	S	27	S	18	R	35	S	32	S	31	S	30	-1	1.5	S	0.19	I	−	﹢	﹢	﹢
2688_CHUK	2018	Gicumbi	Blood	10	R	10	R	10	R	23	S	28	S	19	R	38	S	34	S	30	S	31	1	2	S	0.25	I	−	﹢	﹢	﹢
2741_CHUK	2018	Kicukiro	Blood	10	R	10	R	10	R	20	S	25	S	18	R	38	S	32	S	29	S	30	1	2	S	0.25	I	−	﹢	﹢	﹢
2970_CHUK	2018	Gakenke	Blood	10	R	10	R	10	R	21	S	25	S	20	R	38	S	30	S	29	S	30	1	2	S	0.25	I	−	﹢	﹢	﹢
2929H_CHUK	2018	Gicumbi	Blood	10	R	10	R	10	R	20	S	27	S	17	R	35	S	31	S	28	S	30	2	2	S	0.125	I	−	﹢	﹢	﹢
R=resistant; I=intermediate; S=susceptible; SXT=sulfamethoxazole-trimethoprim (co-trimoxazole); CHL=chloramphenicol; AMP=ampicillin; GEN=gentamicin; TET=tetracycline; PEF=pefloxacin; MRP=meropenem; CTR=ceftriaxone; CAZ=ceftazidime; CAZ+C=ceftazidime+clavulanic acid; AZI=azithromycin; CIP=ciprofloxacin; ESBL: extended spectrum beta-lactamase; MDR=multidrug resistance; DCS: decreased ciprofloxacin …
