# Supplementary material for: Salmonella Typhi whole genome sequencing in Rwanda shows a diverse historical population with recent introduction of haplotype H58
Source: PLoS Negl Trop Dis. 2023 Jun 16;17(6):e0011285. doi: 10.1371/journal.pntd.0011285 (PMC10310045; doi:10.1371/journal.pntd.0011285)
Supplement: S9 Table — (XLSX) [file pntd.0011285.s010.xlsx]

## Sheet: ARIBA
name	ANT_3____IIa+.match	APH_3____Ib.match	APH_6__Id.match	Escherichia_coli_EF_Tu.R234F	MdtK.match	TEM_-.match	catI+.match	dfrA-_1.match	dfrA1.match	rrsB+.match	sdiA.match	sul1.match	sul2.match	tet_B_.match
2404_CHUK_S12__report.tsv	no	yes	yes	yes	yes	yes	yes	yes	no	yes	yes	yes	yes	no
253A_13_S1__report.tsv	no	yes	yes	no	yes	yes	yes	yes	no	yes	yes	yes	yes	no
2688_CHUK_S13__report.tsv	no	yes	yes	no	yes	yes	yes	yes	no	yes	yes	yes	yes	no
270_13_S2__report.tsv	no	no	yes	no	yes	yes	no	yes	no	yes	yes	no	yes	no
2741_CHUK_S14__report.tsv	no	yes	yes	no	yes	yes	yes	yes	no	yes	yes	yes	yes	no
2929H_CHUK_S15__report.tsv	no	yes	yes	no	yes	yes	yes	yes	no	yes	yes	yes	yes	no
2970_CHUK_S16__report.tsv	no	yes	yes	yes	yes	yes	yes	yes	no	yes	yes	yes	yes	no
317_84_S1__report.tsv	no	no	no	no	yes	no	no	no	no	yes	yes	no	no	no
318_84_S2__report.tsv	no	no	no	no	yes	no	no	no	no	yes	yes	no	no	no
320_84_S3__report.tsv	no	no	no	yes	yes	no	no	no	no	yes	yes	no	no	no
321A_84_S4__report.tsv	no	no	no	yes	yes	no	no	no	no	yes	yes	no	no	no
322A_84_S5__report.tsv	no	no	no	no	yes	no	no	no	no	yes	yes	no	no	no
325_84_S6__report.tsv	no	no	no	yes	yes	no	no	no	no	yes	yes	no	no	no
326A_13_S6__report.tsv	no	yes	yes	yes	yes	yes	yes	no	no	yes	yes	yes	yes	no
326_84_S7__report.tsv	no	no	no	no	yes	no	no	no	no	yes	yes	no	no	no
328_84_S8__report.tsv	no	no	no	no	yes	no	no	no	no	yes	yes	no	no	no
333_84_S9__report.tsv	no	no	no	no	yes	no	no	no	no	yes	yes	no	no	no
353_85_S10__report.tsv	no	no	no	no	yes	no	no	no	no	yes	yes	no	no	no
354_85_S11__report.tsv	no	no	no	no	yes	no	no	no	no	yes	yes	no	no	no
358_85_S12__report.tsv	no	no	no	no	yes	no	no	no	no	yes	yes	no	no	no
360_85_S25__report.tsv	no	no	no	no	yes	no	no	no	no	yes	yes	no	no	no
361_85_S26__report.tsv	no	no	no	no	yes	no	no	no	no	yes	yes	no	no	no
380_13_S7__report.tsv	no	no	yes	no	yes	yes	yes	yes	no	yes	yes	no	no	no
405_85_S13__report.tsv	no	no	no	yes	yes	no	no	no	no	yes	yes	no	no	no
407_85_S14__report.tsv	no	no	no	no	yes	no	no	no	no	yes	yes	no	no	no
412_85_S15__report.tsv	no	no	no	no	yes	no	no	no	no	yes	yes	no	no	no
414_14_S8__report.tsv	no	yes	yes	no	yes	yes	yes	yes	no	yes	yes	yes	yes	no
430_85_S16__report.tsv	no	no	no	yes	yes	no	no	no	no	yes	yes	no	no	no
431_85_S17__report.tsv	no	no	no	yes	yes	no	no	no	no	yes	yes	no	no	no
437_85_S18__report.tsv	no	no	no	yes	yes	no	no	no	no	yes	yes	no	no	no
438_85_S19__report.tsv	no	no	no	yes	yes	no	no	no	no	yes	yes	no	no	no
474_13_S9__report.tsv	no	yes	yes	no	yes	yes	yes	yes	no	yes	yes	yes	yes	no
514_15_S10__report.tsv	no	yes	yes	no	yes	yes	yes	yes	no	yes	yes	no	yes	no
574_85_S20__report.tsv	no	no	no	yes	yes	no	no	no	no	yes	yes	no	no	no
575_85_S21__report.tsv	no	no	no	no	yes	no	no	no	no	yes	yes	no	no	no
576_85_S22__report.tsv	no	no	no	no	yes	no	no	no	no	yes	yes	no	no	no
577_85_S23__report.tsv	no	no	no	yes	yes	no	no	no	no	yes	yes	no	no	no
61_15_S11__report.tsv	no	yes	yes	no	yes	yes	yes	yes	no	yes	yes	no	no	no
B009_11_S17__report.tsv	no	yes	yes	yes	yes	yes	no	yes	no	yes	yes	yes	yes	no
B014_11_S18__report.tsv	no	no	yes	no	no	no	no	no	no	yes	yes	no	no	no
B033_10_S19__report.tsv	no	yes	yes	no	yes	yes	yes	yes	no	yes	yes	yes	yes	no
B052_10_S20__report.tsv	no	yes	yes	yes	yes	yes	yes	yes	no	yes	yes	yes	yes	no
B069_10_S22__report.tsv	no	yes	yes	yes	yes	yes	yes	yes	no	yes	yes	yes	yes	no
B091_10_S23__report.tsv	no	no	no	no	yes	no	no	no	no	yes	yes	no	no	no
B098_10_S24__report.tsv	no	yes	no	no	yes	yes	yes	yes	no	yes	yes	no	no	no
B103_10_S25__report.tsv	no	yes	yes	no	yes	yes	yes	yes	no	yes	yes	no	no	no
B105_10_S26__report.tsv	no	no	no	no	yes	no	no	no	no	yes	yes	no	no	no
BS026_10_S27__report.tsv	no	yes	yes	no	yes	yes	yes	yes	no	yes	yes	yes	no	no
BS042_10_S28__report.tsv	yes	yes	yes	no	yes	yes	no	no	yes	yes	yes	yes	yes	yes
BS055_10_S29__report.tsv	yes	no	yes	no	yes	yes	no	no	yes	yes	yes	yes	no	yes
BS056_10_S30__report.tsv	yes	yes	yes	no	yes	yes	no	no	yes	yes	yes	yes	yes	yes
